# Supplementary material for: Global, regional, and national burden of pulmonary arterial hypertension from 1990 to 2021
Source: Medicine (Baltimore). 2025 Oct 10;104(41):e44933. doi: 10.1097/MD.0000000000044933 (PMC12517792; doi:10.1097/MD.0000000000044933)
Supplement: Supplementary file 1 [file medi-104-e44933-s001.xlsx]

## Sheet: Sheet1
Table S1. The prevalence, incidence, deaths, and DALYs cases of pulmonary arterial hypertension in 1990 and 2021
	Prevalence cases (×1000)		Incidence cases (×1000)		Deaths cases (×1000)		DALYs cases (×1000)
Location	1990	2021	1990	2021	1990	2021	1990	2021
Global	105.70 (86.38-130.33)	191.81 (155.36-235.79)	23.30 (19.04-27.81)	43.25 (34.70-52.44)	14.84 (12.37-17.48)	22.02 (18.24-25.35)	687.42 (535.24-813.09)	642.10 (552.27-728.99)
Male	39.42 (32.16-48.68)	73.13 (58.94-89.63)	10.68 (8.69-12.83)	19.83 (15.82-24.09)	7.33 (5.92-8.71)	9.58 (7.52-11.70)	369.69 (316.03-424.98)	299.64 (246.73-348.33)
Female	66.28 (54.06-81.49)	118.68 (95.92-146.29)	12.62 (10.32-14.99)	23.42 (18.89-28.35)	7.52 (5.06-10.16)	12.44 (10.00-15.38)	317.73 (194.73-444.01)	342.47 (282.65-430.64)
Low SDI	6.97 (5.74-8.61)	15.18 (12.47-18.75)	2.75 (2.27-3.27)	5.71 (4.68-6.85)	1.15 (0.74-1.75)	1.78 (1.15-2.54)	71.12 (48.63-111.61)	95.34 (67.47-133.05)
Low-middle SDI	15.08 (12.42-18.61)	32.71 (26.55-40.62)	5.12 (4.18-6.10)	9.98 (8.09-12.02)	3.12 (2.22-3.90)	3.73 (2.76-5.09)	195.28 (117.19-245.59)	156.40 (122.43-194.17)
Middle SDI	29.05 (23.77-35.77)	59.67 (48.06-73.65)	7.26 (5.92-8.76)	14.17 (11.32-17.38)	4.73 (3.77-5.85)	7.55 (5.14-9.03)	210.95 (172.86-258.35)	197.17 (148.78-232.32)
High-middle SDI	27.44 (22.30-33.80)	42.64 (34.24-52.93)	4.47 (3.60-5.42)	7.73 (6.19-9.59)	3.21 (2.77-3.91)	4.33 (3.59-5.14)	127.64 (106.71-154.44)	99.45 (85.76-117.64)
High SDI	27.05 (21.98-33.30)	41.45 (33.44-51.59)	3.68 (2.94-4.51)	5.61 (4.50-6.96)	2.62 (2.38-2.85)	4.62 (3.92-5.05)	81.79 (77.18-88.11)	93.18 (84.87-99.19)
Advanced Health System	42.11 (34.21-51.71)	58.68 (47.35-72.80)	5.56 (4.45-6.84)	8.15 (6.53-10.07)	4.30 (3.83-4.63)	6.03 (5.21-6.50)	151.85 (129.01-169.91)	129.41 (119.38-136.95)
Basic Health System	41.30 (33.70-50.85)	81.52 (65.54-100.86)	9.72 (7.90-11.70)	18.41 (14.67-22.76)	6.91 (5.60-8.87)	10.56 (7.78-12.68)	322.96 (255.86-409.76)	271.42 (212.12-331.01)
Limited Health System	20.15 (16.58-24.84)	47.35 (38.62-58.69)	7.23 (5.92-8.61)	15.01 (12.23-18.02)	3.34 (2.25-4.42)	4.91 (3.44-6.98)	194.70 (121.72-248.36)	211.15 (160.21-267.87)
Minimal Health System	2.03 (1.68-2.50)	4.10 (3.37-5.04)	0.78 (0.64-0.93)	1.65 (1.36-1.99)	0.28 (0.17-0.50)	0.50 (0.29-0.79)	17.27 (10.01-32.02)	29.57 (18.76-45.23)
High-income Asia Pacific	6.37 (5.21-7.81)	9.17 (7.43-11.36)	0.59 (0.47-0.73)	0.94 (0.76-1.17)	0.43 (0.41-0.46)	1.05 (0.83-1.20)	18.47 (17.69-19.47)	19.99 (17.44-22.00)
High-income North America	5.98 (4.86-7.32)	8.63 (6.92-10.75)	0.85 (0.68-1.03)	1.52 (1.21-1.89)	1.06 (0.95-1.17)	1.88 (1.62-2.04)	30.21 (27.74-32.71)	38.37 (35.06-40.84)
Central Asia	1.41 (1.15-1.73)	2.16 (1.76-2.68)	0.23 (0.19-0.28)	0.40 (0.32-0.49)	0.21 (0.16-0.24)	0.32 (0.26-0.38)	9.07 (7.20-10.65)	11.62 (9.51-14.20)
East Asia	22.87 (18.51-28.35)	42.49 (33.93-53.04)	5.30 (4.27-6.41)	9.57 (7.60-11.90)	4.11 (3.14-5.53)	7.49 (4.99-9.27)	151.60 (117.39-205.77)	154.74 (102.94-190.40)
South Asia	12.90 (10.58-15.99)	29.56 (23.84-36.93)	4.57 (3.72-5.44)	9.52 (7.65-11.46)	2.39 (1.50-3.42)	3.55 (2.32-5.53)	136.09 (77.81-184.38)	136.56 (97.81-189.35)
Southeast Asia	6.37 (5.23-7.85)	13.62 (11.02-16.96)	1.92 (1.57-2.31)	4.08 (3.27-4.97)	0.51 (0.34-1.09)	0.74 (0.53-1.85)	27.79 (18.24-51.94)	31.11 (22.91-58.71)
Central Europe	3.46 (2.82-4.23)	3.52 (2.86-4.31)	0.54 (0.43-0.66)	0.79 (0.64-0.99)	0.35 (0.31-0.39)	0.44 (0.40-0.48)	11.03 (9.78-12.15)	10.42 (9.51-11.46)
Eastern Europe	8.18 (6.67-10.05)	7.69 (6.26-9.49)	0.94 (0.76-1.16)	1.20 (0.96-1.49)	0.56 (0.51-0.65)	0.28 (0.26-0.30)	20.63 (18.78-23.86)	8.36 (7.76-9.00)
Western Europe	15.68 (12.58-19.29)	23.62 (19.12-29.20)	2.18 (1.74-2.66)	2.59 (2.09-3.21)	1.23 (1.09-1.38)	1.79 (1.53-1.94)	34.60 (31.74-38.28)	34.04 (31.02-36.44)
Andean Latin America	0.81 (0.67-1.00)	1.78 (1.43-2.19)	0.15 (0.12-0.18)	0.35 (0.28-0.42)	0.08 (0.06-0.11)	0.09 (0.07-0.12)	5.05 (2.98-7.42)	3.54 (2.80-4.49)
Central Latin America	3.26 (2.68-3.99)	8.42 (6.86-10.38)	0.68 (0.56-0.82)	1.27 (1.02-1.53)	0.18 (0.16-0.21)	0.20 (0.18-0.23)	9.97 (8.84-11.85)	7.25 (6.39-8.41)
Southern Latin America	1.28 (1.04-1.57)	2.23 (1.80-2.76)	0.16 (0.13-0.20)	0.26 (0.21-0.32)	0.17 (0.15-0.19)	0.15 (0.14-0.16)	7.98 (7.18-8.80)	4.74 (4.44-5.09)
Tropical Latin America	2.89 (2.36-3.54)	6.24 (5.02-7.68)	0.60 (0.49-0.73)	1.23 (0.98-1.49)	0.39 (0.37-0.41)	0.78 (0.71-0.82)	19.06 (17.86-20.36)	24.23 (23.00-25.40)
Australasia	0.67 (0.54-0.83)	1.17 (0.94-1.44)	0.08 (0.06-0.09)	0.15 (0.12-0.19)	0.05 (0.04-0.06)	0.06 (0.05-0.06)	1.51 (1.34-1.86)	1.43 (1.31-1.56)
Caribbean	0.78 (0.63-0.95)	1.23 (0.99-1.51)	0.14 (0.11-0.17)	0.25 (0.20-0.30)	0.12 (0.08-0.17)	0.10 (0.07-0.13)	7.40 (4.17-11.15)	5.07 (2.99-7.88)
North Africa and Middle East	4.97 (4.06-6.15)	11.59 (9.39-14.44)	1.35 (1.11-1.61)	2.88 (2.33-3.52)	2.14 (1.31-2.74)	1.90 (1.33-2.30)	145.73 (74.88-204.07)	80.75 (58.09-98.81)
Oceania	0.09 (0.07-0.11)	0.20 (0.16-0.24)	0.03 (0.02-0.03)	0.07 (0.05-0.08)	0.01 (0.01-0.02)	0.02 (0.02-0.04)	0.70 (0.45-1.09)	1.45 (0.99-2.41)
Central Sub-Saharan Africa	0.97 (0.80-1.21)	1.69 (1.38-2.09)	0.30 (0.25-0.36)	0.78 (0.64-0.94)	0.09 (0.05-0.16)	0.13 (0.06-0.24)	5.37 (3.26-10.52)	6.52 (3.59-11.03)
Eastern Sub-Saharan Africa	2.87 (2.36-3.54)	5.91 (4.82-7.34)	1.25 (1.04-1.50)	2.69 (2.21-3.24)	0.37 (0.22-0.69)	0.47 (0.22-0.88)	23.15 (14.69-45.77)	26.60 (14.27-49.62)
Southern Sub-Saharan Africa	0.80 (0.66-0.97)	1.60 (1.29-1.94)	0.32 (0.26-0.38)	0.54 (0.44-0.65)	0.04 (0.03-0.06)	0.07 (0.05-0.09)	2.19 (1.67-2.87)	3.21 (2.36-3.89)
Western Sub-Saharan Africa	3.11 (2.57-3.83)	9.32 (7.64-11.57)	1.13 (0.93-1.34)	2.18 (1.79-2.63)	0.33 (0.19-0.62)	0.52 (0.31-0.77)	19.83 (13.55-38.85)	32.07 (22.08-47.22)
SDI, socio-demographic Index; DALYs, disability-adjusted life-years

## Sheet: Sheet2
Table S2. The estimated annual percent change trends of prevalence, incidence, death, and DALYs associated with pulmonary arterial hypertension during 1990-2021
Location	EAPC for Prevalence	EAPC for Incidence	EAPC for Deaths	EAPC for DALYs
Global	0.03 (0.01 to 0.06)	0.05 (0.03 to 0.07)	-0.57 (-0.73 to -0.41)	-1.31 (-1.45 to -1.19)
Low SDI	-0.21 (-0.30 to -0.13)	-0.30 (-0.36 to -0.24)	-0.33 (-0.45 to -0.22)	-0.78 (-0.86 to -0.70)
Low-middle SDI	0.27 (0.24 to 0.29)	-0.17 (-0.20 to -0.13)	-0.71 (-0.79 to -0.63)	-1.33 (-1.44 to -1.25)
Middle SDI	0.21 (0.14 to 0.28)	-0.02 (-0.06 to 0.03)	-0.63 (-0.90 to -0.36)	-1.40 (-1.63 to -1.18)
High-middle SDI	0.11 (0.01 to 0.22)	0.03 (-0.06 to 0.12)	-1.07 (-1.29 to -0.87)	-2.20 (-2.39 to -2.07)
High SDI	-0.02 (-0.05 to 0.01)	-0.06 (-0.09 to -0.04)	-0.56 (-0.75 to -0.37)	-1.39 (-1.59 to -1.22)
Advanced Health System	-0.01 (-0.07 to 0.06)	-0.02 (-0.10 to 0.06)	-1.14 (-1.33 to -0.95)	-2.14 (-2.34 to -1.99)
Basic Health System	0.23 (0.18 to 0.29)	-0.08 (-0.11 to -0.04)	-0.59 (-0.89 to -0.30)	-1.53 (-1.79 to -1.29)
Limited Health System	0.26 (0.23 to 0.29)	-0.16 (-0.18 to -0.13)	-0.59 (-0.67 to -0.51)	-0.98 (-1.06 to -0.91)
Minimal Health System	-0.40 (-0.54 to -0.27)	-0.36 (-0.49 to -0.22)	-0.12 (-0.23 to -0.02)	-0.33 (-0.44 to -0.22)
High-income Asia Pacific	-0.20 (-0.24 to -0.17)	0.18 (0.14 to 0.22)	-0.46 (-0.60 to -0.32)	-1.50 (-1.72 to -1.29)
High-income North America	-0.24 (-0.35 to -0.13)	0.35 (0.27 to 0.42)	-0.45 (-0.62 to -0.28)	-1.14 (-1.34 to -0.95)
Central Asia	-0.06 (-0.15 to 0.04)	0.09 (-0.02 to 0.19)	0.30 (0.06 to 0.54)	-0.33 (-0.56 to -0.10)
East Asia	0.38 (0.33 to 0.43)	-0.12 (-0.16 to -0.07)	-0.57 (-0.96 to -0.17)	-1.32 (-1.71 to -0.96)
South Asia	0.28 (0.27 to 0.30)	-0.07 (-0.10 to -0.04)	-0.48 (-0.59 to -0.38)	-0.95 (-1.04 to -0.87)
Southeast Asia	0.24 (0.07 to 0.41)	0.08 (0.03 to 0.14)	-0.70 (-0.78 to -0.61)	-0.92 (-1.01 to -0.84)
Central Europe	-0.12 (-0.22 to -0.02)	0.40 (0.27 to 0.53)	-0.71 (-0.98 to -0.45)	-1.01 (-1.27 to -0.77)
Eastern Europe	-0.15 (-0.49 to 0.19)	0.22 (-0.08 to 0.51)	-3.78 (-4.29 to -3.41)	-3.99 (-4.51 to -3.63)
Western Europe	0.32 (0.28 to 0.35)	-0.42 (-0.49 to -0.35)	-0.76 (-1.29 to -0.23)	-1.55 (-2.03 to -1.10)
Andean Latin America	-0.22 (-0.33 to -0.12)	0.14 (0.05 to 0.23)	-1.70 (-2.00 to -1.44)	-2.11 (-2.39 to -1.87)
Central Latin America	0.28 (0.07 to 0.49)	-0.23 (-0.39 to -0.06)	-2.54 (-2.95 to -2.20)	-2.67 (-3.05 to -2.36)
Southern Latin America	0.10 (0.05 to 0.15)	0.02 (-0.03 to 0.06)	-2.06 (-2.29 to -1.87)	-2.87 (-3.07 to -2.75)
Tropical Latin America	0.11 (-0.06 to 0.29)	-0.07 (-0.19 to 0.06)	-0.55 (-1.11 to 0.00)	-1.12 (-1.69 to -0.57)
Australasia	-0.13 (-0.17 to -0.09)	0.18 (0.14 to 0.21)	-2.06 (-2.54 to -1.61)	-2.33 (-2.86 to -1.86)
Caribbean	-0.32 (-0.43 to -0.21)	0.27 (0.18 to 0.36)	-2.53 (-2.83 to -2.31)	-2.01 (-2.23 to -1.84)
North Africa and Middle East	0.03 (-0.21 to 0.26)	-0.45 (-0.63 to -0.28)	-1.36 (-1.52 to -1.21)	-2.43 (-2.61 to -2.31)
Oceania	0.03 (-0.10 to 0.16)	-0.03 (-0.12 to 0.07)	-0.54 (-0.60 to -0.49)	-0.22 (-0.26 to -0.17)
Central Sub-Saharan Africa	-1.14 (-1.31 to -0.99)	0.27 (0.10 to 0.45)	-0.67 (-0.75 to -0.61)	-1.14 (-1.25 to -1.05)
Eastern Sub-Saharan Africa	-0.71 (-0.87 to -0.55)	-0.07 (-0.16 to 0.01)	-1.46 (-1.52 to -1.43)	-1.62 (-1.69 to -1.59)
Southern Sub-Saharan Africa	0.09 (0.03 to 0.15)	-0.08 (-0.17 to 0.01)	-0.03 (-0.27 to 0.21)	-0.02 (-0.27 to 0.22)
Western Sub-Saharan Africa	0.98 (0.77 to 1.17)	-1.15 (-1.29 to -1.02)	-1.38 (-1.51 to -1.27)	-1.14 (-1.28 to -1.01)
EAPC, Estimated Annual Percent Change; SDI, socio-demographic Index; DALYs, disability-adjusted life-years

## Sheet: Sheet3
Table S3. The average annual percent change trends of prevalence, incidence, death, and DALYs associated with pulmonary arterial hypertension during 1990-2021
Location	AAPC for Prevalence	AAPC for Incidence	AAPC for Deaths	AAPC for DALYs
Global	-0.03 (-0.04 to -0.02)	0.10 (0.10 to 0.11)	-0.84 (-0.87 to -0.82)	-1.54 (-1.56 to -1.52)
Low SDI	-0.23 (-0.24 to -0.21)	-0.31 (-0.32 to -0.30)	-0.57 (-0.65 to -0.51)	-0.91 (-0.95 to -0.86)
Low-middle SDI	0.23 (0.22 to 0.25)	-0.07 (-0.08 to -0.06)	-0.91 (-0.97 to -0.87)	-1.57 (-1.61 to -1.54)
Middle SDI	0.21 (0.20 to 0.23)	-0.02 (-0.03 to -0.01)	-1.13 (-1.18 to -1.08)	-1.85 (-1.90 to -1.79)
High-middle SDI	-0.09 (-0.11 to -0.07)	0.19 (0.18 to 0.20)	-1.29 (-1.40 to -1.22)	-2.30 (-2.35 to -2.25)
High SDI	-0.04 (-0.04 to -0.03)	-0.03 (-0.03 to -0.02)	-0.58 (-0.62 to -0.55)	-1.29 (-1.33 to -1.25)
Advanced Health System	-0.07 (-0.09 to -0.06)	0.08 (0.07 to 0.10)	-1.10 (-1.15 to -1.07)	-2.01 (-2.06 to -1.97)
Basic Health System	0.20 (0.18 to 0.21)	-0.04 (-0.06 to -0.04)	-1.14 (-1.20 to -1.09)	-1.94 (-2.02 to -1.88)
Limited Health System	0.24 (0.23 to 0.25)	-0.10 (-0.11 to -0.10)	-0.72 (-0.78 to -0.67)	-1.12 (-1.15 to -1.09)
Minimal Health System	-0.55 (-0.60 to -0.50)	-0.39 (-0.42 to -0.37)	-0.31 (-0.33 to -0.29)	-0.54 (-0.57 to -0.52)
High-income Asia Pacific	-0.24 (-0.25 to -0.22)	0.17 (0.16 to 0.18)	-0.37 (-0.47 to -0.28)	-1.15 (-1.35 to -0.95)
High-income North America	-0.27 (-0.29 to -0.25)	0.38 (0.37 to 0.38)	-0.26 (-0.32 to -0.20)	-0.87 (-0.95 to -0.79)
Central Asia	-0.16 (-0.18 to -0.14)	0.20 (0.19 to 0.21)	0.14 (0.03 to 0.25)	-0.27 (-0.36 to -0.17)
East Asia	0.24 (0.23 to 0.25)	-0.07 (-0.08 to -0.06)	-1.32 (-1.40 to -1.25)	-1.91 (-2.04 to -1.81)
South Asia	0.27 (0.26 to 0.29)	-0.01 (-0.02 to -0.01)	-0.64 (-0.71 to -0.56)	-1.12 (-1.18 to -1.06)
Southeast Asia	0.24 (0.22 to 0.26)	0.16 (0.15 to 0.17)	-0.76 (-0.78 to -0.74)	-0.97 (-1.00 to -0.94)
Central Europe	-0.26 (-0.28 to -0.23)	0.58 (0.56 to 0.61)	-0.61 (-0.76 to -0.50)	-0.95 (-1.08 to -0.84)
Eastern Europe	-0.46 (-0.52 to -0.41)	0.48 (0.45 to 0.51)	-3.07 (-3.36 to -2.78)	-3.27 (-3.65 to -2.91)
Western Europe	0.33 (0.31 to 0.35)	-0.35 (-0.38 to -0.33)	-0.88 (-0.93 to -0.82)	-1.60 (-1.66 to -1.53)
Andean Latin America	-0.16 (-0.18 to -0.14)	0.11 (0.09 to 0.13)	-1.83 (-1.91 to -1.75)	-2.26 (-2.34 to -2.18)
Central Latin America	0.57 (0.51 to 0.63)	-0.45 (-0.50 to -0.42)	-2.12 (-2.20 to -2.04)	-2.25 (-2.36 to -2.15)
Southern Latin America	0.14 (0.13 to 0.15)	-0.06 (-0.06 to -0.05)	-2.17 (-2.28 to -2.05)	-2.94 (-3.05 to -2.82)
Tropical Latin America	0.28 (0.21 to 0.34)	-0.16 (-0.21 to -0.11)	-0.51 (-0.62 to -0.43)	-1.12 (-1.23 to -1.03)
Australasia	-0.19 (-0.20 to -0.19)	0.21 (0.20 to 0.21)	-1.85 (-1.97 to -1.73)	-2.14 (-2.26 to -2.02)
Caribbean	-0.24 (-0.28 to -0.22)	0.22 (0.18 to 0.25)	-2.01 (-2.07 to -1.95)	-1.62 (-1.68 to -1.57)
North Africa and Middle East	-0.07 (-0.12 to -0.01)	-0.23 (-0.28 to -0.19)	-1.76 (-1.82 to -1.70)	-2.77 (-2.81 to -2.72)
Oceania	-0.28 (-0.35 to -0.20)	0.19 (0.15 to 0.25)	-0.47 (-0.51 to -0.42)	-0.20 (-0.25 to -0.16)
Central Sub-Saharan Africa	-1.30 (-1.36 to -1.23)	0.07 (0.03 to 0.11)	-0.76 (-0.78 to -0.74)	-1.25 (-1.28 to -1.23)
Eastern Sub-Saharan Africa	-0.55 (-0.59 to -0.50)	-0.18 (-0.22 to -0.14)	-1.36 (-1.37 to -1.34)	-1.56 (-1.59 to -1.53)
Southern Sub-Saharan Africa	0.21 (0.20 to 0.22)	-0.28 (-0.30 to -0.26)	-0.26 (-0.31 to -0.21)	-0.34 (-0.40 to -0.27)
Western Sub-Saharan Africa	0.62 (0.59 to 0.66)	-0.84 (-0.86 to -0.82)	-1.30 (-1.33 to -1.28)	-1.16 (-1.18 to -1.14)
AAPC, Average Annual Percent Change; SDI, socio-demographic Index; DALYs, disability-adjusted life-years

## Sheet: Sheet4
Table S4. The prevalence, incidence and corresponding age-standardized rates of pulmonary arterial hypertension across 204 countries in 1990 and 2021
	Prevalence cases		Age-standardized prevalence rate		EAPC for Prevalence	Incidence cases		Age-standardized incidence rate		EAPC for Incidence
Location	1990	2021	1990	2021		1990	2021	1990	2021
Afghanistan	109.79 (89.64-134.03)	277.76 (224.62-343.77)	1.43 (1.16-1.76)	1.46 (1.18-1.78)	0.16 (-0.01 to 0.34)	48.18 (39.14-57.55)	115.16 (93.42-139.37)	0.61 (0.49-0.73)	0.60 (0.48-0.72)	-0.12 (-0.26 to 0.02)
Albania	84.59 (68.40-104.57)	90.51 (73.14-111.48)	3.09 (2.52-3.77)	2.68 (2.20-3.28)	-0.35 (-0.45 to -0.25)	11.22 (9.21-13.74)	17.91 (14.30-22.21)	0.42 (0.34-0.51)	0.51 (0.41-0.62)	0.51 (0.37 to 0.65)
Algeria	307.70 (251.03-379.57)	782.08 (631.38-978.98)	1.72 (1.39-2.14)	1.86 (1.49-2.31)	0.25 (0.12 to 0.39)	93.89 (77.06-110.85)	205.65 (165.00-248.74)	0.53 (0.43-0.64)	0.50 (0.40-0.60)	-0.24 (-0.36 to -0.12)
American Samoa	0.76 (0.62-0.96)	1.01 (0.82-1.23)	2.13 (1.73-2.63)	2.01 (1.62-2.46)	0.11 (0.00 to 0.22)	0.18 (0.15-0.22)	0.28 (0.22-0.34)	0.53 (0.42-0.65)	0.56 (0.44-0.67)	-0.05 (-0.15 to 0.04)
Andorra	2.08 (1.69-2.56)	4.59 (3.68-5.71)	3.45 (2.82-4.22)	3.66 (2.98-4.47)	0.29 (0.24 to 0.34)	0.26 (0.21-0.32)	0.50 (0.39-0.62)	0.44 (0.36-0.54)	0.41 (0.33-0.49)	-0.38 (-0.43 to -0.34)
Angola	121.44 (96.86-150.11)	330.89 (268.91-408.28)	1.86 (1.48-2.25)	1.61 (1.31-1.97)	-0.39 (-0.54 to -0.24)	56.74 (46.69-68.01)	183.37 (150.99-220.66)	0.83 (0.68-1.00)	0.86 (0.70-1.02)	0.14 (0.06 to 0.22)
Antigua and Barbuda	1.63 (1.32-1.99)	2.85 (2.30-3.55)	2.93 (2.39-3.58)	2.74 (2.24-3.39)	-0.32 (-0.43 to -0.21)	0.25 (0.21-0.30)	0.48 (0.39-0.60)	0.46 (0.37-0.55)	0.47 (0.38-0.57)	0.18 (0.09 to 0.27)
Argentina	813.46 (655.75-998.99)	1370.63 (1107.84-1702.27)	2.50 (2.02-3.07)	2.65 (2.14-3.29)	0.24 (0.21 to 0.28)	110.04 (88.70-133.94)	167.81 (134.75-206.40)	0.34 (0.27-0.41)	0.33 (0.27-0.40)	-0.09 (-0.13 to -0.05)
Armenia	90.13 (74.28-110.08)	100.74 (80.55-124.84)	2.87 (2.36-3.49)	2.77 (2.27-3.40)	-0.08 (-0.10 to -0.07)	11.92 (9.63-14.59)	15.52 (12.46-19.39)	0.39 (0.32-0.48)	0.42 (0.34-0.51)	0.20 (0.16 to 0.23)
Australia	561.47 (458.25-695.07)	991.88 (794.10-1225.55)	3.01 (2.46-3.72)	2.87 (2.33-3.49)	-0.11 (-0.14 to -0.08)	62.57 (50.62-77.20)	125.40 (99.96-155.64)	0.34 (0.28-0.42)	0.36 (0.29-0.44)	0.18 (0.14 to 0.21)
Austria	340.62 (273.26-420.97)	481.04 (386.86-595.25)	3.42 (2.76-4.19)	3.57 (2.91-4.41)	0.23 (0.15 to 0.31)	40.54 (32.51-49.68)	49.89 (39.76-62.05)	0.42 (0.34-0.51)	0.39 (0.31-0.47)	-0.38 (-0.48 to -0.28)
Azerbaijan	138.06 (112.90-171.82)	298.88 (242.30-370.23)	2.21 (1.81-2.69)	2.67 (2.19-3.25)	0.73 (0.49 to 0.96)	26.97 (22.03-32.49)	42.12 (33.81-53.67)	0.45 (0.37-0.54)	0.39 (0.32-0.47)	-0.64 (-0.85 to -0.44)
Bahamas	5.39 (4.40-6.61)	9.03 (7.26-11.22)	2.59 (2.10-3.13)	2.14 (1.73-2.62)	-0.52 (-0.75 to -0.30)	0.88 (0.71-1.06)	2.07 (1.67-2.52)	0.43 (0.35-0.52)	0.49 (0.40-0.59)	0.40 (0.21 to 0.59)
Bahrain	7.26 (5.86-9.25)	28.25 (22.52-35.84)	1.85 (1.50-2.24)	1.83 (1.48-2.25)	-0.02 (-0.17 to 0.14)	1.56 (1.27-1.94)	6.30 (4.99-7.88)	0.46 (0.38-0.56)	0.46 (0.37-0.56)	-0.07 (-0.20 to 0.07)
Bangladesh	918.15 (749.54-1147.25)	2842.40 (2308.79-3540.67)	1.28 (1.02-1.59)	1.81 (1.46-2.23)	1.24 (1.08 to 1.39)	329.36 (268.87-396.94)	798.12 (644.24-967.04)	0.45 (0.36-0.54)	0.52 (0.42-0.62)	0.14 (-0.16 to 0.45)
Barbados	6.98 (5.64-8.41)	9.97 (8.02-12.30)	2.62 (2.12-3.20)	2.47 (1.99-3.03)	-0.30 (-0.40 to -0.19)	1.13 (0.93-1.38)	1.83 (1.46-2.28)	0.43 (0.35-0.52)	0.44 (0.36-0.53)	0.19 (0.10 to 0.27)
Belarus	433.48 (355.76-530.66)	384.53 (310.58-480.08)	3.67 (3.04-4.46)	3.10 (2.53-3.78)	-0.29 (-0.61 to 0.04)	37.84 (30.24-47.07)	50.64 (40.07-63.10)	0.32 (0.26-0.39)	0.39 (0.32-0.49)	0.40 (0.11 to 0.69)
Belgium	511.94 (412.18-632.41)	719.50 (584.74-900.01)	3.96 (3.24-4.88)	4.22 (3.48-5.21)	0.26 (0.15 to 0.37)	56.82 (45.38-70.50)	69.86 (55.98-88.19)	0.46 (0.37-0.55)	0.44 (0.35-0.53)	-0.18 (-0.28 to -0.08)
Belize	2.75 (2.26-3.37)	8.27 (6.72-10.17)	2.12 (1.71-2.62)	2.18 (1.76-2.65)	-0.10 (-0.30 to 0.10)	0.63 (0.52-0.76)	1.77 (1.45-2.16)	0.49 (0.40-0.59)	0.48 (0.38-0.57)	0.07 (-0.10 to 0.24)
Benin	79.68 (65.51-98.38)	215.66 (176.28-267.46)	2.65 (2.14-3.27)	2.54 (2.05-3.10)	0.69 (0.18 to 1.20)	31.34 (25.68-37.30)	58.61 (48.46-70.29)	0.98 (0.80-1.17)	0.65 (0.53-0.78)	-1.32 (-1.64 to -1.01)
Bermuda	1.87 (1.50-2.30)	2.58 (2.06-3.23)	2.89 (2.34-3.56)	2.73 (2.22-3.32)	-0.28 (-0.38 to -0.18)	0.25 (0.20-0.32)	0.41 (0.33-0.53)	0.40 (0.32-0.50)	0.41 (0.33-0.51)	0.18 (0.10 to 0.26)
Bhutan	7.85 (6.38-9.70)	11.94 (9.76-14.79)	1.90 (1.55-2.32)	1.64 (1.33-2.02)	-0.54 (-0.61 to -0.48)	2.44 (1.99-2.93)	4.62 (3.77-5.51)	0.59 (0.48-0.72)	0.66 (0.54-0.78)	0.40 (0.36 to 0.44)
Bolivia (Plurinational State of)	118.59 (96.27-145.58)	265.92 (215.20-329.44)	2.61 (2.11-3.17)	2.45 (1.98-3.00)	-0.29 (-0.40 to -0.17)	27.10 (22.05-32.57)	64.76 (52.35-78.03)	0.59 (0.47-0.71)	0.61 (0.49-0.73)	0.16 (0.07 to 0.24)
Bosnia and Herzegovina	139.95 (114.33-171.69)	121.28 (98.28-149.93)	3.09 (2.54-3.74)	2.80 (2.31-3.41)	-0.32 (-0.46 to -0.17)	19.69 (15.71-24.31)	25.49 (20.38-31.68)	0.45 (0.37-0.55)	0.52 (0.43-0.64)	0.44 (0.27 to 0.60)
Botswana	19.62 (15.98-24.13)	39.16 (31.75-48.58)	2.26 (1.83-2.72)	1.95 (1.57-2.40)	-0.43 (-0.49 to -0.38)	8.01 (6.54-9.57)	18.66 (15.20-22.59)	0.90 (0.73-1.09)	0.90 (0.74-1.10)	0.18 (0.13 to 0.24)
Brazil	2810.81 (2296.11-3451.15)	6077.92 (4890.48-7486.91)	2.34 (1.90-2.87)	2.48 (2.01-3.04)	0.13 (-0.04 to 0.30)	590.00 (478.21-710.53)	1197.97 (961.40-1459.41)	0.50 (0.40-0.61)	0.49 (0.40-0.59)	-0.07 (-0.20 to 0.05)
Brunei Darussalam	3.82 (3.11-4.81)	8.97 (7.16-11.19)	2.08 (1.69-2.54)	2.02 (1.62-2.49)	0.05 (-0.01 to 0.10)	0.58 (0.47-0.71)	1.42 (1.14-1.79)	0.32 (0.25-0.39)	0.33 (0.26-0.40)	0.01 (-0.04 to 0.06)
Bulgaria	255.21 (208.30-311.93)	181.00 (146.16-222.21)	2.47 (2.05-2.97)	1.93 (1.57-2.36)	-0.29 (-0.49 to -0.10)	36.38 (29.01-45.27)	47.87 (38.17-60.00)	0.34 (0.28-0.42)	0.45 (0.36-0.55)	0.39 (0.20 to 0.58)
Burkina Faso	130.78 (106.67-160.55)	303.37 (249.64-371.05)	2.15 (1.73-2.64)	2.10 (1.71-2.57)	0.11 (-0.14 to 0.36)	62.05 (51.40-74.04)	93.17 (76.44-111.74)	0.95 (0.78-1.12)	0.60 (0.49-0.72)	-1.99 (-2.34 to -1.69)
Burundi	88.78 (71.92-110.12)	145.65 (116.49-182.30)	2.52 (2.01-3.07)	1.70 (1.36-2.08)	-1.52 (-1.73 to -1.33)	36.69 (30.41-44.36)	75.64 (62.10-92.19)	0.98 (0.80-1.17)	0.86 (0.70-1.03)	-0.26 (-0.45 to -0.08)
Cabo Verde	5.55 (4.57-6.75)	13.69 (11.06-16.91)	2.17 (1.77-2.67)	2.61 (2.11-3.17)	0.90 (0.75 to 1.04)	1.62 (1.34-1.95)	2.66 (2.15-3.27)	0.62 (0.49-0.75)	0.51 (0.41-0.63)	-0.84 (-0.95 to -0.73)
Cambodia	109.71 (89.65-136.69)	245.08 (196.80-301.03)	1.60 (1.29-1.95)	1.60 (1.29-1.94)	0.07 (-0.04 to 0.18)	41.74 (33.96-50.17)	89.83 (72.70-109.76)	0.61 (0.49-0.72)	0.60 (0.48-0.73)	-0.08 (-0.17 to 0.01)
Cameroon	163.71 (134.97-200.21)	491.60 (402.64-606.62)	2.42 (1.96-2.92)	2.35 (1.90-2.89)	0.34 (0.01 to 0.67)	69.65 (57.38-83.04)	160.86 (131.32-196.70)	0.98 (0.80-1.16)	0.73 (0.60-0.88)	-1.32 (-1.49 to -1.16)
Canada	661.64 (533.26-810.15)	934.87 (749.08-1164.43)	2.15 (1.74-2.63)	1.77 (1.43-2.17)	-0.64 (-0.85 to -0.43)	63.12 (49.75-78.09)	137.56 (109.40-170.88)	0.21 (0.17-0.26)	0.26 (0.21-0.32)	0.62 (0.43 to 0.80)
Central African Republic	32.66 (26.31-40.07)	61.02 (48.59-75.82)	1.85 (1.49-2.26)	1.67 (1.35-2.03)	-0.35 (-0.42 to -0.29)	16.48 (13.37-19.73)	32.81 (26.86-39.90)	0.88 (0.72-1.06)	0.86 (0.70-1.03)	0.02 (-0.03 to 0.07)
Chad	69.53 (56.84-85.14)	214.46 (173.58-268.42)	1.79 (1.44-2.20)	2.13 (1.71-2.63)	0.95 (0.77 to 1.12)	31.94 (26.49-37.83)	67.56 (54.86-81.86)	0.77 (0.62-0.92)	0.61 (0.49-0.74)	-0.96 (-1.06 to -0.86)
Chile	379.47 (311.08-466.42)	758.02 (610.68-930.79)	3.25 (2.66-4.00)	3.30 (2.69-4.03)	-0.20 (-0.30 to -0.10)	42.58 (34.81-51.88)	77.66 (62.31-97.36)	0.36 (0.29-0.44)	0.35 (0.28-0.42)	0.14 (0.02 to 0.25)
China	22027.91 (17840.18-27321.46)	41135.19 (32838.91-51357.25)	2.07 (1.68-2.54)	2.24 (1.81-2.75)	0.39 (0.34 to 0.44)	5125.86 (4139.32-6211.42)	9257.24 (7349.72-11507.74)	0.51 (0.41-0.62)	0.50 (0.40-0.60)	-0.12 (-0.17 to -0.08)
Colombia	731.09 (600.29-886.62)	1816.56 (1473.80-2240.82)	2.96 (2.42-3.61)	3.38 (2.76-4.15)	0.15 (-0.03 to 0.33)	126.33 (102.67-151.72)	243.87 (197.54-297.70)	0.51 (0.42-0.62)	0.46 (0.38-0.56)	-0.12 (-0.26 to 0.02)
Comoros	6.03 (4.85-7.43)	10.83 (8.71-13.29)	2.00 (1.59-2.42)	1.70 (1.37-2.09)	-0.75 (-0.99 to -0.51)	2.30 (1.87-2.73)	5.24 (4.26-6.25)	0.74 (0.60-0.88)	0.84 (0.68-1.01)	0.54 (0.37 to 0.71)
Congo	40.78 (33.06-50.21)	87.63 (71.23-108.07)	2.57 (2.09-3.12)	2.13 (1.72-2.62)	-0.42 (-0.64 to -0.20)	12.93 (10.60-15.54)	30.13 (24.44-36.73)	0.78 (0.63-0.95)	0.72 (0.58-0.86)	-0.01 (-0.11 to 0.08)
Cook Islands	0.36 (0.30-0.44)	0.46 (0.38-0.57)	2.29 (1.87-2.77)	2.17 (1.77-2.68)	0.12 (0.01 to 0.22)	0.08 (0.06-0.09)	0.12 (0.10-0.15)	0.50 (0.40-0.61)	0.54 (0.43-0.66)	0.00 (-0.08 to 0.09)
Costa Rica	68.77 (55.96-85.15)	189.26 (152.90-233.07)	2.90 (2.35-3.58)	3.58 (2.90-4.38)	0.45 (0.29 to 0.62)	12.05 (9.85-14.33)	23.14 (18.60-28.60)	0.52 (0.42-0.63)	0.44 (0.36-0.54)	-0.36 (-0.49 to -0.23)
Croatia	162.98 (131.20-199.83)	149.73 (120.88-183.40)	2.94 (2.43-3.56)	2.60 (2.13-3.13)	-0.24 (-0.32 to -0.17)	21.60 (17.01-27.09)	30.17 (24.49-37.14)	0.39 (0.31-0.47)	0.46 (0.37-0.56)	0.39 (0.27 to 0.52)
Cuba	288.87 (234.06-352.42)	388.59 (309.06-482.27)	2.68 (2.17-3.27)	2.55 (2.06-3.14)	-0.26 (-0.36 to -0.16)	43.58 (35.38-53.26)	67.31 (53.87-84.47)	0.41 (0.33-0.50)	0.43 (0.35-0.52)	0.22 (0.13 to 0.31)
Cyprus	29.89 (24.18-36.58)	76.42 (61.77-92.99)	3.61 (2.92-4.42)	4.24 (3.49-5.13)	0.77 (0.57 to 0.97)	4.00 (3.23-4.85)	7.04 (5.66-8.64)	0.49 (0.39-0.59)	0.41 (0.33-0.49)	-0.84 (-1.03 to -0.66)
Czechia	349.76 (285.70-424.75)	374.89 (302.68-459.06)	2.94 (2.44-3.55)	2.62 (2.16-3.16)	-0.28 (-0.50 to -0.07)	46.20 (37.06-56.93)	73.96 (60.56-92.09)	0.38 (0.31-0.47)	0.46 (0.38-0.56)	0.40 (0.30 to 0.49)
C么te d'Ivoire	172.97 (140.86-213.56)	377.02 (304.79-469.32)	2.31 (1.86-2.81)	2.01 (1.64-2.45)	-0.27 (-0.50 to -0.03)	82.02 (67.81-100.11)	138.78 (113.00-169.23)	1.04 (0.86-1.24)	0.71 (0.58-0.86)	-1.86 (-2.10 to -1.65)
Democratic People's Republic of Korea	385.68 (310.71-477.55)	601.81 (478.99-752.27)	2.03 (1.63-2.48)	1.93 (1.56-2.37)	-0.07 (-0.13 to -0.01)	90.47 (72.76-110.50)	158.86 (127.15-196.08)	0.49 (0.39-0.59)	0.51 (0.41-0.61)	0.02 (-0.02 to 0.06)
Democratic Republic of the Congo	751.25 (615.58-933.75)	1165.86 (943.85-1452.19)	3.13 (2.53-3.85)	1.93 (1.55-2.33)	-1.35 (-1.58 to -1.14)	207.10 (168.87-249.79)	511.28 (419.60-619.11)	0.80 (0.64-0.96)	0.83 (0.67-0.98)	0.37 (0.11 to 0.63)
Denmark	206.02 (165.92-254.81)	349.72 (282.19-438.23)	3.12 (2.54-3.85)	4.03 (3.31-4.97)	0.90 (0.78 to 1.02)	33.72 (27.06-41.46)	33.20 (26.57-41.91)	0.51 (0.41-0.63)	0.40 (0.32-0.49)	-0.93 (-1.04 to -0.82)
Djibouti	4.87 (3.97-6.08)	19.42 (15.72-23.93)	1.83 (1.46-2.24)	1.92 (1.57-2.35)	-0.08 (-0.30 to 0.14)	2.19 (1.79-2.68)	7.81 (6.38-9.43)	0.82 (0.67-0.98)	0.78 (0.64-0.94)	0.01 (-0.16 to 0.18)
Dominica	1.34 (1.09-1.63)	1.73 (1.38-2.13)	2.12 (1.70-2.59)	2.23 (1.80-2.72)	0.05 (-0.10 to 0.21)	0.32 (0.26-0.38)	0.36 (0.29-0.45)	0.51 (0.41-0.61)	0.47 (0.38-0.57)	-0.17 (-0.29 to -0.04)
Dominican Republic	150.18 (122.49-185.47)	286.21 (230.70-352.66)	2.86 (2.31-3.52)	2.66 (2.14-3.25)	-0.33 (-0.42 to -0.24)	26.96 (22.05-32.63)	56.11 (45.38-68.09)	0.51 (0.41-0.62)	0.53 (0.42-0.63)	0.18 (0.10 to 0.25)
Ecuador	212.97 (173.73-264.14)	518.61 (422.26-640.18)	2.92 (2.34-3.58)	2.97 (2.41-3.63)	0.05 (-0.06 to 0.16)	39.07 (31.89-46.80)	89.44 (72.79-108.15)	0.52 (0.42-0.62)	0.51 (0.42-0.63)	-0.07 (-0.16 to 0.03)
Egypt	1119.64 (915.23-1402.22)	1547.37 (1262.19-1927.18)	2.71 (2.22-3.33)	1.74 (1.41-2.14)	-1.76 (-2.06 to -1.50)	299.74 (244.65-361.17)	453.65 (366.01-559.01)	0.75 (0.61-0.90)	0.53 (0.43-0.65)	-1.47 (-1.67 to -1.30)
El Salvador	95.85 (78.71-116.75)	226.84 (185.61-281.37)	2.47 (1.99-3.01)	3.62 (2.95-4.48)	1.33 (1.18 to 1.47)	23.43 (19.13-27.96)	27.47 (22.49-33.42)	0.59 (0.48-0.71)	0.44 (0.35-0.54)	-1.07 (-1.19 to -0.97)
Equatorial Guinea	5.15 (4.20-6.29)	18.23 (14.67-22.99)	1.86 (1.50-2.25)	1.86 (1.49-2.30)	-0.06 (-0.25 to 0.12)	2.23 (1.82-2.66)	7.46 (6.09-9.16)	0.76 (0.62-0.91)	0.75 (0.60-0.89)	-0.04 (-0.17 to 0.09)
Eritrea	45.24 (36.84-55.97)	82.84 (66.50-103.99)	2.19 (1.81-2.64)	1.77 (1.42-2.15)	-0.83 (-0.96 to -0.69)	18.89 (15.47-22.89)	40.56 (33.10-49.16)	0.88 (0.71-1.05)	0.87 (0.71-1.05)	0.20 (0.09 to 0.32)
Estonia	65.64 (53.91-80.90)	56.58 (45.26-70.27)	3.59 (2.97-4.36)	3.08 (2.53-3.73)	-0.31 (-0.59 to -0.03)	5.94 (4.77-7.41)	7.40 (5.95-9.15)	0.33 (0.27-0.40)	0.38 (0.31-0.47)	0.32 (0.05 to 0.58)
Eswatini	8.39 (6.79-10.31)	14.69 (11.77-18.00)	1.72 (1.39-2.10)	1.74 (1.38-2.12)	0.07 (0.03 to 0.10)	4.07 (3.34-4.92)	6.78 (5.52-8.22)	0.79 (0.65-0.95)	0.78 (0.63-0.93)	-0.05 (-0.07 to -0.03)
Ethiopia	786.66 (647.74-971.71)	1856.64 (1521.26-2307.14)	2.48 (2.02-3.01)	2.53 (2.06-3.09)	-0.41 (-0.60 to -0.23)	343.30 (284.89-410.91)	754.85 (620.38-903.34)	1.02 (0.84-1.21)	1.00 (0.82-1.19)	0.11 (0.04 to 0.18)
Fiji	12.85 (10.55-15.92)	17.15 (13.94-21.06)	2.23 (1.82-2.73)	1.94 (1.58-2.37)	0.16 (-0.07 to 0.39)	3.25 (2.65-3.90)	5.87 (4.67-7.10)	0.60 (0.48-0.71)	0.68 (0.55-0.81)	-0.03 (-0.20 to 0.14)
Finland	197.20 (157.83-244.27)	332.31 (268.06-415.42)	3.16 (2.56-3.88)	3.79 (3.10-4.61)	0.84 (0.60 to 1.06)	30.81 (24.52-37.90)	33.60 (27.14-42.39)	0.50 (0.41-0.61)	0.41 (0.33-0.50)	-0.91 (-1.13 to -0.70)
France	2329.42 (1884.38-2879.07)	4013.54 (3243.84-4928.16)	3.31 (2.67-4.09)	4.07 (3.34-4.98)	0.72 (0.61 to 0.82)	393.66 (316.86-477.19)	440.26 (357.56-547.35)	0.57 (0.46-0.69)	0.47 (0.38-0.57)	-0.69 (-0.81 to -0.58)
Gabon	20.69 (17.00-25.11)	29.75 (23.93-36.78)	2.84 (2.30-3.43)	2.05 (1.66-2.51)	-0.76 (-0.94 to -0.59)	6.53 (5.37-7.76)	10.80 (8.79-13.06)	0.88 (0.72-1.06)	0.75 (0.61-0.90)	-0.19 (-0.35 to -0.04)
Gambia	13.43 (10.99-16.91)	32.73 (26.76-40.54)	2.21 (1.79-2.70)	2.03 (1.65-2.50)	0.17 (-0.17 to 0.51)	4.27 (3.48-5.19)	10.99 (9.04-13.26)	0.68 (0.55-0.81)	0.68 (0.55-0.82)	-0.18 (-0.37 to 0.00)
Georgia	157.41 (126.83-192.44)	118.37 (96.01-145.37)	2.66 (2.17-3.23)	2.59 (2.12-3.14)	-0.07 (-0.09 to -0.04)	23.38 (18.73-28.96)	19.81 (15.97-24.74)	0.39 (0.32-0.48)	0.41 (0.33-0.50)	0.12 (0.07 to 0.16)
Germany	3020.79 (2398.74-3717.09)	4886.47 (3953.61-6093.82)	2.88 (2.34-3.51)	3.59 (2.93-4.36)	0.41 (0.28 to 0.53)	499.96 (402.07-614.81)	475.91 (384.75-597.52)	0.48 (0.39-0.58)	0.37 (0.30-0.45)	-0.76 (-0.92 to -0.61)
Ghana	339.83 (278.69-412.74)	807.11 (666.42-999.67)	3.48 (2.81-4.25)	3.26 (2.65-4.00)	0.28 (-0.07 to 0.63)	95.69 (78.48-114.48)	168.73 (138.21-205.65)	0.92 (0.75-1.10)	0.65 (0.53-0.79)	-1.48 (-1.67 to -1.30)
Greece	403.49 (320.51-502.82)	459.14 (370.04-569.60)	3.07 (2.47-3.80)	2.88 (2.36-3.53)	-0.22 (-0.45 to 0.00)	52.78 (41.54-66.06)	65.20 (52.55-80.40)	0.41 (0.33-0.50)	0.41 (0.34-0.50)	-0.17 (-0.41 to 0.07)
Greenland	0.75 (0.61-0.93)	0.87 (0.69-1.09)	1.60 (1.30-1.95)	1.32 (1.06-1.62)	-0.62 (-0.83 to -0.42)	0.13 (0.10-0.16)	0.22 (0.17-0.28)	0.27 (0.22-0.33)	0.33 (0.26-0.40)	0.59 (0.42 to 0.76)
Grenada	1.70 (1.39-2.05)	2.33 (1.87-2.88)	2.31 (1.88-2.81)	2.06 (1.67-2.53)	-0.22 (-0.30 to -0.14)	0.35 (0.29-0.41)	0.56 (0.45-0.70)	0.47 (0.38-0.58)	0.50 (0.40-0.61)	0.10 (0.05 to 0.16)
Guam	2.48 (2.00-3.09)	3.78 (3.06-4.67)	2.20 (1.77-2.67)	2.06 (1.69-2.51)	0.07 (-0.03 to 0.17)	0.56 (0.45-0.67)	1.04 (0.83-1.28)	0.51 (0.41-0.62)	0.55 (0.44-0.67)	0.00 (-0.09 to 0.09)
Guatemala	123.38 (101.26-153.02)	393.03 (319.44-485.64)	2.30 (1.86-2.82)	2.94 (2.37-3.61)	0.55 (0.36 to 0.73)	34.96 (28.69-42.18)	71.68 (58.17-87.22)	0.63 (0.51-0.75)	0.53 (0.43-0.64)	-0.34 (-0.50 to -0.19)
Guinea	87.53 (71.35-106.96)	194.87 (159.49-238.51)	2.07 (1.68-2.53)	2.25 (1.83-2.71)	0.76 (0.52 to 0.99)	37.85 (31.13-44.56)	57.86 (47.75-69.92)	0.85 (0.69-1.02)	0.63 (0.51-0.76)	-1.12 (-1.22 to -1.03)
Guinea-Bissau	11.36 (9.19-14.04)	26.80 (21.94-33.63)	1.81 (1.46-2.20)	2.07 (1.68-2.53)	0.89 (0.67 to 1.10)	5.52 (4.53-6.68)	8.84 (7.21-10.81)	0.84 (0.68-1.01)	0.65 (0.52-0.78)	-1.00 (-1.10 to -0.91)
Guyana	11.89 (9.76-14.88)	14.30 (11.60-17.58)	2.09 (1.69-2.56)	1.97 (1.60-2.39)	-0.30 (-0.41 to -0.18)	2.80 (2.27-3.41)	3.76 (2.99-4.61)	0.50 (0.40-0.60)	0.52 (0.42-0.64)	0.23 (0.13 to 0.33)
Haiti	88.41 (72.42-109.52)	189.13 (151.80-236.79)	1.97 (1.60-2.40)	1.85 (1.48-2.27)	-0.32 (-0.44 to -0.21)	24.41 (20.03-29.28)	56.18 (45.75-68.81)	0.52 (0.42-0.63)	0.54 (0.44-0.66)	0.23 (0.13 to 0.33)
Honduras	73.12 (59.88-90.31)	245.83 (201.41-303.82)	2.35 (1.91-2.88)	2.96 (2.40-3.65)	0.49 (0.30 to 0.67)	18.77 (15.41-22.50)	41.58 (33.82-50.45)	0.60 (0.49-0.73)	0.50 (0.40-0.61)	-0.40 (-0.55 to -0.25)
Hungary	408.75 (334.27-500.60)	396.99 (318.54-483.98)	3.32 (2.77-4.00)	3.02 (2.48-3.65)	0.00 (-0.15 to 0.15)	51.81 (41.09-63.92)	70.02 (56.48-88.08)	0.41 (0.33-0.50)	0.48 (0.39-0.59)	0.21 (0.04 to 0.38)
Iceland	8.27 (6.68-10.12)	14.76 (11.90-18.41)	3.08 (2.49-3.78)	3.20 (2.61-3.93)	0.19 (0.16 to 0.21)	1.06 (0.86-1.30)	1.66 (1.33-2.05)	0.40 (0.32-0.49)	0.37 (0.30-0.44)	-0.38 (-0.42 to -0.35)
India	10591.96 (8714.54-13169.41)	23741.72 (19176.40-29559.14)	1.62 (1.32-1.98)	1.74 (1.41-2.12)	0.20 (0.19 to 0.22)	3738.43 (3041.24-4469.50)	7511.58 (6045.80-9058.82)	0.58 (0.47-0.69)	0.56 (0.46-0.68)	-0.10 (-0.11 to -0.09)
Indonesia	2130.91 (1732.32-2636.83)	4923.16 (3970.54-6153.64)	1.49 (1.20-1.82)	1.73 (1.41-2.12)	0.47 (0.20 to 0.73)	722.88 (587.92-871.66)	1683.59 (1350.45-2054.21)	0.53 (0.42-0.63)	0.62 (0.50-0.74)	0.35 (0.29 to 0.41)
Iran (Islamic Republic of)	807.35 (659.58-992.32)	1903.63 (1532.67-2361.21)	2.07 (1.69-2.54)	2.13 (1.73-2.62)	0.17 (0.00 to 0.35)	181.57 (148.41-218.37)	392.61 (316.80-482.48)	0.46 (0.37-0.56)	0.45 (0.37-0.55)	-0.13 (-0.29 to 0.03)
Iraq	210.82 (173.25-260.95)	640.34 (524.62-798.22)	1.71 (1.40-2.10)	1.87 (1.52-2.31)	0.17 (-0.02 to 0.36)	73.53 (60.64-87.77)	186.77 (152.15-227.92)	0.61 (0.49-0.73)	0.57 (0.46-0.69)	-0.17 (-0.33 to -0.02)
Ireland	61.50 (50.04-76.00)	123.54 (99.13-154.20)	1.60 (1.30-1.99)	1.89 (1.54-2.34)	0.68 (0.62 to 0.73)	8.63 (6.93-10.46)	11.55 (9.02-14.58)	0.23 (0.18-0.27)	0.18 (0.15-0.23)	-0.91 (-1.23 to -0.61)
Israel	216.95 (177.49-263.24)	464.21 (377.68-563.75)	4.50 (3.67-5.51)	4.39 (3.61-5.32)	-0.02 (-0.08 to 0.03)	31.48 (25.59-38.33)	68.52 (56.27-83.63)	0.65 (0.53-0.80)	0.64 (0.53-0.79)	-0.18 (-0.23 to -0.14)
Italy	2891.71 (2328.88-3574.10)	3881.79 (3154.34-4755.03)	3.87 (3.16-4.77)	3.95 (3.22-4.82)	0.24 (0.16 to 0.32)	310.88 (248.59-384.74)	388.34 (313.31-481.82)	0.43 (0.35-0.52)	0.42 (0.34-0.50)	-0.28 (-0.34 to -0.21)
Jamaica	52.17 (42.25-62.92)	79.31 (64.21-98.16)	2.63 (2.11-3.22)	2.62 (2.12-3.23)	-0.11 (-0.20 to -0.02)	8.26 (6.77-9.93)	12.41 (9.89-15.25)	0.42 (0.34-0.52)	0.41 (0.33-0.51)	0.04 (-0.04 to 0.12)
Japan	5141.07 (4190.42-6321.66)	6753.76 (5460.24-8398.47)	3.33 (2.72-4.06)	3.09 (2.54-3.79)	-0.17 (-0.21 to -0.14)	471.88 (374.48-583.74)	693.81 (560.93-866.45)	0.31 (0.25-0.38)	0.34 (0.27-0.41)	0.23 (0.19 to 0.27)
Jordan	53.42 (43.48-66.45)	242.77 (197.06-299.34)	2.21 (1.79-2.71)	2.25 (1.82-2.78)	-0.11 (-0.25 to 0.04)	11.30 (9.24-13.62)	48.92 (39.51-60.21)	0.49 (0.40-0.60)	0.48 (0.39-0.60)	0.07 (-0.05 to 0.19)
Kazakhstan	368.02 (297.71-444.90)	441.96 (360.54-545.11)	2.51 (2.04-3.04)	2.33 (1.90-2.83)	-0.31 (-0.53 to -0.09)	59.11 (47.51-72.27)	83.86 (67.16-104.48)	0.41 (0.33-0.50)	0.44 (0.36-0.55)	0.30 (0.12 to 0.48)
Kenya	349.53 (286.26-432.29)	926.71 (761.54-1138.65)	2.49 (2.02-3.02)	2.59 (2.10-3.15)	-0.13 (-0.30 to 0.03)	128.96 (106.32-156.14)	307.95 (251.27-369.05)	0.88 (0.72-1.05)	0.84 (0.68-1.00)	-0.23 (-0.30 to -0.15)
Kiribati	0.98 (0.81-1.22)	1.65 (1.33-2.06)	1.81 (1.47-2.20)	1.66 (1.33-2.04)	0.04 (-0.07 to 0.16)	0.33 (0.27-0.40)	0.64 (0.52-0.78)	0.61 (0.50-0.75)	0.66 (0.54-0.80)	0.00 (-0.09 to 0.08)
Kuwait	27.17 (21.61-34.41)	105.94 (82.68-135.19)	2.06 (1.66-2.54)	2.17 (1.75-2.64)	0.25 (0.11 to 0.39)	5.11 (4.12-6.39)	18.97 (14.95-24.01)	0.43 (0.35-0.53)	0.43 (0.35-0.52)	-0.08 (-0.23 to 0.06)
Kyrgyzstan	87.90 (73.02-106.38)	163.55 (133.53-201.01)	2.42 (2.00-2.95)	2.72 (2.22-3.33)	0.32 (0.15 to 0.49)	15.00 (12.41-18.01)	22.74 (18.32-27.81)	0.42 (0.34-0.51)	0.38 (0.31-0.47)	-0.25 (-0.40 to -0.09)
Lao People's Democratic Republic	50.51 (41.20-62.96)	126.49 (102.63-157.26)	1.73 (1.40-2.13)	2.02 (1.64-2.44)	0.55 (0.34 to 0.74)	19.62 (15.98-23.33)	42.64 (34.58-51.05)	0.66 (0.54-0.80)	0.69 (0.56-0.83)	0.05 (0.00 to 0.10)
Latvia	109.75 (89.73-134.07)	87.04 (70.65-107.59)	3.49 (2.87-4.24)	3.18 (2.62-3.86)	0.05 (-0.32 to 0.43)	10.16 (8.16-12.76)	9.87 (7.90-12.29)	0.33 (0.27-0.40)	0.35 (0.29-0.43)	-0.04 (-0.35 to 0.28)
Lebanon	52.78 (42.99-64.94)	122.98 (99.21-153.01)	2.05 (1.67-2.53)	2.08 (1.68-2.58)	0.12 (-0.03 to 0.27)	11.82 (9.50-14.55)	27.22 (21.95-32.94)	0.47 (0.38-0.58)	0.47 (0.38-0.56)	-0.10 (-0.23 to 0.04)
Lesotho	18.47 (15.19-22.40)	24.74 (20.33-30.43)	1.69 (1.37-2.07)	1.70 (1.38-2.07)	0.02 (0.00 to 0.05)	8.86 (7.25-10.57)	11.45 (9.28-13.69)	0.79 (0.64-0.94)	0.77 (0.62-0.92)	-0.05 (-0.07 to -0.03)
Liberia	50.94 (41.54-63.04)	82.42 (67.47-103.25)	3.09 (2.53-3.79)	2.21 (1.79-2.73)	0.29 (-0.38 to 0.96)	19.30 (16.07-23.06)	28.01 (22.92-34.37)	1.11 (0.91-1.31)	0.73 (0.60-0.87)	-1.34 (-1.58 to -1.12)
Libya	63.94 (52.24-78.82)	144.08 (115.28-180.97)	2.21 (1.78-2.71)	2.11 (1.70-2.58)	-0.24 (-0.46 to -0.03)	14.92 (12.18-18.00)	35.40 (28.33-43.98)	0.52 (0.42-0.63)	0.54 (0.43-0.65)	0.15 (-0.03 to 0.34)
Lithuania	137.61 (113.28-167.80)	115.84 (94.01-141.92)	3.33 (2.77-4.04)	2.94 (2.42-3.55)	-0.33 (-0.57 to -0.08)	13.22 (10.59-16.49)	15.09 (12.16-18.92)	0.32 (0.26-0.40)	0.37 (0.30-0.45)	0.25 (-0.03 to 0.52)
Luxembourg	14.00 (11.28-17.14)	30.16 (24.50-37.20)	2.92 (2.39-3.53)	3.45 (2.81-4.21)	0.54 (0.33 to 0.74)	2.20 (1.76-2.70)	3.25 (2.61-4.06)	0.47 (0.38-0.57)	0.38 (0.31-0.46)	-0.70 (-0.90 to -0.51)
Madagascar	176.80 (144.83-220.18)	380.30 (304.10-479.37)	2.29 (1.88-2.82)	1.96 (1.58-2.39)	-0.94 (-1.14 to -0.74)	69.85 (57.16-84.03)	171.67 (139.89-206.94)	0.86 (0.70-1.04)	0.87 (0.70-1.03)	0.16 (0.03 to 0.29)
Malawi	130.96 (104.88-160.40)	202.87 (163.13-252.97)	2.14 (1.71-2.61)	1.60 (1.29-1.95)	-1.38 (-1.57 to -1.21)	61.11 (50.51-72.78)	120.32 (98.76-146.29)	0.94 (0.76-1.11)	0.92 (0.75-1.10)	0.13 (-0.02 to 0.28)
Malaysia	257.45 (211.40-322.07)	594.05 (479.09-737.17)	1.86 (1.52-2.28)	1.85 (1.50-2.26)	0.07 (0.01 to 0.12)	65.87 (53.37-80.38)	148.98 (118.89-182.76)	0.51 (0.41-0.62)	0.48 (0.38-0.59)	-0.28 (-0.36 to -0.19)
Maldives	2.55 (2.07-3.16)	10.72 (8.48-13.60)	1.74 (1.40-2.15)	2.06 (1.67-2.55)	0.29 (0.11 to 0.46)	0.83 (0.68-0.99)	2.35 (1.87-2.95)	0.58 (0.47-0.71)	0.51 (0.41-0.62)	-0.27 (-0.39 to -0.15)
Mali	122.56 (100.81-149.58)	313.64 (256.74-388.05)	2.16 (1.75-2.60)	2.17 (1.75-2.65)	0.04 (-0.22 to 0.31)	53.22 (44.34-62.99)	96.46 (79.32-114.92)	0.88 (0.72-1.05)	0.61 (0.49-0.73)	-1.72 (-2.01 to -1.47)
Malta	12.90 (10.38-15.93)	25.99 (20.96-32.14)	3.13 (2.52-3.86)	3.74 (3.06-4.59)	0.53 (0.36 to 0.70)	1.90 (1.52-2.31)	2.53 (2.01-3.17)	0.47 (0.37-0.57)	0.38 (0.31-0.47)	-0.61 (-0.75 to -0.47)
Marshall Islands	0.51 (0.42-0.64)	0.79 (0.64-0.97)	1.76 (1.44-2.15)	1.62 (1.31-1.95)	0.05 (-0.06 to 0.17)	0.16 (0.13-0.19)	0.29 (0.23-0.35)	0.57 (0.46-0.70)	0.61 (0.50-0.74)	0.00 (-0.09 to 0.09)
Mauritania	24.84 (20.24-30.61)	75.35 (61.16-93.19)	1.76 (1.41-2.18)	2.45 (1.98-3.02)	0.78 (0.53 to 1.02)	11.37 (9.40-13.50)	17.74 (14.52-21.46)	0.79 (0.64-0.95)	0.56 (0.45-0.67)	-0.86 (-1.03 to -0.71)
Mauritius	31.54 (25.65-39.48)	51.58 (41.59-63.54)	3.27 (2.67-4.03)	3.24 (2.65-3.96)	0.11 (-0.02 to 0.24)	7.18 (5.85-8.67)	11.92 (9.57-14.77)	0.78 (0.63-0.95)	0.73 (0.59-0.88)	-0.26 (-0.30 to -0.22)
Mexico	1633.45 (1345.36-2012.00)	4287.35 (3482.55-5273.35)	2.61 (2.12-3.18)	3.22 (2.63-3.95)	0.27 (0.02 to 0.51)	363.42 (298.14-435.69)	661.44 (535.67-802.62)	0.59 (0.48-0.71)	0.50 (0.41-0.60)	-0.21 (-0.41 to -0.01)
Micronesia (Federated States of)	1.34 (1.10-1.63)	1.54 (1.25-1.90)	1.84 (1.50-2.22)	1.68 (1.37-2.03)	0.01 (-0.10 to 0.11)	0.42 (0.34-0.49)	0.58 (0.46-0.71)	0.59 (0.48-0.72)	0.64 (0.52-0.79)	0.03 (-0.05 to 0.12)
Monaco	1.64 (1.32-2.06)	2.37 (1.90-2.95)	3.37 (2.75-4.16)	3.66 (3.00-4.47)	0.40 (0.35 to 0.45)	0.22 (0.18-0.27)	0.25 (0.20-0.32)	0.47 (0.38-0.57)	0.41 (0.33-0.50)	-0.52 (-0.58 to -0.46)
Mongolia	28.30 (22.98-35.14)	62.91 (50.86-78.33)	1.80 (1.47-2.22)	2.09 (1.69-2.55)	0.34 (0.19 to 0.50)	5.74 (4.69-6.90)	13.85 (11.08-17.14)	0.38 (0.31-0.47)	0.48 (0.38-0.58)	0.59 (0.46 to 0.73)
Montenegro	16.00 (13.10-19.46)	18.27 (14.67-22.52)	2.51 (2.06-3.04)	2.39 (1.96-2.90)	0.01 (-0.05 to 0.08)	2.26 (1.80-2.77)	3.30 (2.65-4.12)	0.36 (0.29-0.43)	0.40 (0.33-0.49)	0.15 (0.04 to 0.26)
Morocco	344.06 (281.75-426.14)	677.59 (545.76-846.27)	1.78 (1.45-2.17)	1.81 (1.46-2.22)	0.15 (-0.02 to 0.31)	99.64 (80.53-120.34)	191.43 (152.82-234.48)	0.53 (0.42-0.65)	0.52 (0.42-0.63)	-0.13 (-0.26 to 0.01)
Mozambique	177.78 (145.25-219.45)	331.36 (268.25-411.57)	2.03 (1.63-2.48)	1.73 (1.40-2.13)	-0.70 (-0.83 to -0.58)	83.62 (69.04-99.85)	184.43 (151.71-222.32)	0.89 (0.73-1.07)	0.91 (0.74-1.08)	0.23 (0.12 to 0.34)
Myanmar	485.42 (394.50-595.33)	858.20 (680.88-1058.54)	1.56 (1.26-1.91)	1.58 (1.27-1.93)	0.13 (-0.02 to 0.28)	186.82 (152.44-225.29)	321.32 (259.18-391.42)	0.60 (0.48-0.73)	0.60 (0.49-0.72)	-0.12 (-0.18 to -0.05)
Namibia	26.30 (21.41-32.49)	51.01 (42.08-61.85)	2.75 (2.21-3.37)	2.67 (2.18-3.22)	-0.28 (-0.38 to -0.18)	9.06 (7.39-10.81)	16.70 (13.57-19.95)	0.92 (0.75-1.10)	0.86 (0.70-1.02)	-0.05 (-0.17 to 0.06)
Nauru	0.13 (0.10-0.16)	0.14 (0.11-0.17)	1.71 (1.38-2.09)	1.63 (1.32-1.98)	0.15 (0.05 to 0.25)	0.04 (0.04-0.05)	0.05 (0.04-0.07)	0.61 (0.49-0.74)	0.66 (0.53-0.81)	0.03 (-0.06 to 0.11)
Nepal	204.33 (166.00-254.31)	445.16 (362.01-545.37)	1.49 (1.20-1.84)	1.59 (1.29-1.94)	0.21 (0.17 to 0.26)	71.85 (58.51-86.36)	154.71 (125.48-186.82)	0.52 (0.43-0.63)	0.57 (0.46-0.69)	0.21 (0.13 to 0.30)
Netherlands	781.19 (633.75-962.92)	1192.49 (950.66-1473.31)	4.37 (3.56-5.36)	4.66 (3.79-5.76)	0.28 (0.24 to 0.32)	95.04 (76.61-113.97)	127.82 (101.71-158.97)	0.55 (0.44-0.65)	0.51 (0.42-0.62)	-0.22 (-0.23 to -0.21)
New Zealand	108.29 (87.20-132.71)	174.93 (141.38-217.66)	2.92 (2.36-3.56)	2.62 (2.11-3.21)	-0.28 (-0.37 to -0.20)	14.20 (11.37-17.23)	27.91 (22.44-34.96)	0.39 (0.31-0.47)	0.42 (0.34-0.51)	0.20 (0.15 to 0.24)
Nicaragua	58.59 (48.11-73.17)	175.05 (142.37-214.32)	2.35 (1.91-2.90)	2.94 (2.38-3.58)	0.19 (-0.10 to 0.48)	15.30 (12.64-18.33)	30.19 (24.62-36.44)	0.61 (0.50-0.73)	0.51 (0.41-0.62)	-0.19 (-0.41 to 0.03)
Niger	89.90 (73.06-111.91)	301.69 (247.07-374.74)	1.90 (1.52-2.33)	2.16 (1.74-2.65)	0.70 (0.51 to 0.90)	39.31 (32.15-47.45)	91.81 (75.80-110.48)	0.77 (0.62-0.92)	0.59 (0.47-0.71)	-1.11 (-1.22 to -1.02)
Nigeria	1482.63 (1218.60-1826.78)	5343.65 (4375.67-6636.13)	2.39 (1.93-2.92)	3.66 (2.95-4.50)	1.74 (1.52 to 1.93)	475.19 (390.93-565.36)	1019.82 (837.32-1241.21)	0.73 (0.60-0.88)	0.63 (0.51-0.77)	-0.80 (-0.94 to -0.66)
Niue	0.05 (0.04-0.06)	0.04 (0.03-0.05)	2.19 (1.78-2.66)	1.99 (1.62-2.44)	-0.02 (-0.14 to 0.09)	0.01 (0.01-0.01)	0.01 (0.01-0.01)	0.53 (0.43-0.65)	0.57 (0.46-0.69)	0.02 (-0.07 to 0.10)
North Macedonia	52.08 (42.37-63.67)	63.35 (50.96-78.29)	2.61 (2.14-3.14)	2.33 (1.90-2.84)	-0.27 (-0.36 to -0.18)	7.85 (6.30-9.64)	13.76 (10.88-17.19)	0.40 (0.33-0.49)	0.48 (0.39-0.58)	0.45 (0.32 to 0.58)
Northern Mariana Islands	0.82 (0.65-1.06)	1.13 (0.91-1.40)	2.24 (1.81-2.74)	2.11 (1.72-2.56)	0.08 (-0.01 to 0.17)	0.16 (0.13-0.20)	0.29 (0.23-0.37)	0.50 (0.40-0.60)	0.54 (0.43-0.66)	0.02 (-0.07 to 0.11)
Norway	219.90 (177.65-269.20)	303.16 (246.53-375.46)	4.04 (3.31-4.95)	4.00 (3.29-4.91)	0.03 (-0.01 to 0.06)	23.92 (19.38-28.96)	32.77 (26.28-39.95)	0.46 (0.37-0.55)	0.45 (0.36-0.54)	-0.15 (-0.20 to -0.11)
Oman	27.19 (21.92-34.19)	83.30 (67.15-107.54)	1.99 (1.63-2.43)	2.02 (1.64-2.47)	0.21 (0.03 to 0.40)	6.74 (5.47-8.15)	19.83 (15.91-24.68)	0.53 (0.43-0.64)	0.54 (0.43-0.66)	-0.05 (-0.19 to 0.10)
Pakistan	1174.30 (958.10-1432.94)	2519.72 (2035.52-3133.01)	1.51 (1.22-1.83)	1.38 (1.11-1.70)	0.13 (-0.02 to 0.29)	430.67 (352.29-509.76)	1050.97 (847.74-1261.48)	0.54 (0.44-0.66)	0.59 (0.48-0.71)	-0.06 (-0.17 to 0.06)
Palau	0.27 (0.22-0.33)	0.41 (0.32-0.50)	2.05 (1.65-2.49)	1.84 (1.50-2.24)	-0.03 (-0.15 to 0.10)	0.07 (0.06-0.08)	0.13 (0.10-0.17)	0.55 (0.44-0.67)	0.59 (0.47-0.71)	-0.03 (-0.11 to 0.06)
Palestine	28.23 (22.93-34.24)	75.48 (61.28-92.91)	2.16 (1.76-2.66)	1.87 (1.52-2.28)	0.19 (-0.13 to 0.50)	5.89 (4.83-7.01)	18.59 (15.02-22.48)	0.45 (0.37-0.55)	0.50 (0.40-0.61)	-0.18 (-0.43 to 0.07)
Panama	53.68 (43.77-65.46)	152.15 (122.66-187.72)	2.81 (2.28-3.44)	3.47 (2.80-4.27)	0.46 (0.29 to 0.62)	10.03 (8.24-12.03)	19.39 (15.78-23.79)	0.52 (0.43-0.64)	0.44 (0.36-0.54)	-0.39 (-0.52 to -0.26)
Papua New Guinea	54.69 (44.65-67.24)	140.86 (113.25-173.92)	1.92 (1.56-2.36)	1.78 (1.43-2.16)	0.05 (-0.06 to 0.16)	16.20 (13.20-19.33)	46.97 (38.21-56.93)	0.57 (0.46-0.69)	0.60 (0.49-0.72)	-0.03 (-0.12 to 0.05)
Paraguay	74.49 (60.71-90.97)	160.68 (130.29-196.44)	2.51 (2.02-3.10)	2.40 (1.95-2.93)	-0.40 (-0.66 to -0.13)	12.33 (10.12-14.91)	28.05 (22.83-33.72)	0.41 (0.33-0.51)	0.43 (0.35-0.52)	0.32 (0.09 to 0.54)
Peru	480.67 (393.86-592.09)	992.62 (804.11-1223.54)	3.00 (2.42-3.70)	2.77 (2.23-3.39)	-0.34 (-0.44 to -0.23)	84.73 (69.08-102.93)	193.27 (157.16-232.69)	0.51 (0.42-0.62)	0.54 (0.44-0.66)	0.22 (0.14 to 0.31)
Philippines	1047.03 (859.46-1291.01)	2238.48 (1836.21-2775.80)	2.31 (1.87-2.82)	2.20 (1.79-2.68)	-0.27 (-0.48 to -0.05)	283.93 (232.12-339.29)	638.83 (517.78-771.54)	0.63 (0.51-0.76)	0.64 (0.52-0.77)	0.11 (0.00 to 0.22)
Poland	949.28 (777.15-1161.31)	1091.37 (890.40-1342.74)	2.32 (1.91-2.80)	2.19 (1.80-2.65)	-0.05 (-0.13 to 0.03)	173.60 (139.78-210.54)	264.74 (213.81-326.88)	0.42 (0.34-0.51)	0.48 (0.39-0.58)	0.24 (0.12 to 0.35)
Portugal	263.50 (209.64-327.97)	364.75 (292.90-453.34)	2.12 (1.71-2.61)	2.13 (1.74-2.62)	-0.09 (-0.15 to -0.03)	35.45 (27.99-44.17)	46.60 (37.02-57.78)	0.29 (0.23-0.36)	0.28 (0.23-0.34)	-0.18 (-0.27 to -0.10)
Puerto Rico	100.46 (79.90-122.14)	126.21 (101.26-157.57)	2.76 (2.20-3.36)	2.62 (2.10-3.18)	-0.26 (-0.36 to -0.16)	14.82 (11.97-18.12)	21.20 (16.97-26.68)	0.41 (0.33-0.50)	0.43 (0.34-0.52)	0.20 (0.12 to 0.28)
Qatar	6.64 (5.20-8.51)	54.26 (42.44-69.78)	1.86 (1.49-2.28)	1.89 (1.54-2.30)	0.04 (-0.12 to 0.20)	1.34 (1.06-1.70)	10.62 (8.11-13.55)	0.45 (0.37-0.55)	0.45 (0.36-0.55)	-0.13 (-0.27 to 0.02)
Republic of Korea	1152.32 (954.26-1430.99)	2233.77 (1798.20-2797.21)	3.02 (2.49-3.68)	2.91 (2.39-3.58)	-0.13 (-0.21 to -0.05)	113.54 (92.72-139.05)	220.20 (173.45-280.29)	0.29 (0.24-0.35)	0.30 (0.24-0.37)	0.07 (0.01 to 0.13)
Republic of Moldova	142.03 (117.32-173.54)	138.83 (112.19-171.58)	3.17 (2.62-3.85)	2.93 (2.39-3.56)	0.14 (-0.26 to 0.54)	15.84 (12.69-19.69)	21.02 (16.86-26.26)	0.36 (0.29-0.43)	0.43 (0.35-0.52)	0.32 (0.05 to 0.59)
Romania	561.60 (455.89-686.24)	480.97 (388.96-592.33)	2.20 (1.81-2.66)	1.89 (1.54-2.31)	-0.34 (-0.42 to -0.26)	94.35 (75.62-116.56)	126.49 (102.20-158.65)	0.37 (0.30-0.44)	0.45 (0.36-0.55)	0.48 (0.36 to 0.60)
Russian Federation	5368.12 (4376.61-6595.93)	5452.53 (4431.73-6731.29)	3.20 (2.64-3.91)	2.90 (2.38-3.51)	-0.04 (-0.41 to 0.33)	621.51 (497.79-769.68)	804.03 (647.18-999.03)	0.37 (0.30-0.45)	0.42 (0.34-0.50)	0.10 (-0.22 to 0.42)
Rwanda	120.41 (97.11-148.63)	165.05 (133.33-206.34)	2.68 (2.15-3.27)	1.69 (1.36-2.11)	-1.69 (-1.97 to -1.45)	46.43 (38.33-55.56)	91.83 (75.75-110.35)	0.98 (0.80-1.16)	0.94 (0.77-1.12)	0.16 (-0.04 to 0.36)
Saint Kitts and Nevis	0.88 (0.71-1.07)	1.36 (1.09-1.71)	2.34 (1.90-2.84)	1.97 (1.60-2.41)	-0.54 (-0.64 to -0.44)	0.17 (0.14-0.21)	0.36 (0.28-0.45)	0.47 (0.38-0.57)	0.52 (0.42-0.63)	0.36 (0.27 to 0.44)
Saint Lucia	2.47 (2.03-2.99)	5.07 (4.05-6.32)	2.28 (1.85-2.79)	2.33 (1.88-2.87)	0.06 (-0.22 to 0.35)	0.50 (0.41-0.60)	1.00 (0.80-1.25)	0.48 (0.39-0.58)	0.46 (0.37-0.56)	-0.14 (-0.39 to 0.11)
Saint Vincent and the Grenadines	1.83 (1.49-2.21)	2.83 (2.27-3.49)	2.11 (1.71-2.55)	2.15 (1.74-2.66)	-0.10 (-0.27 to 0.08)	0.43 (0.35-0.51)	0.63 (0.50-0.78)	0.50 (0.40-0.60)	0.48 (0.39-0.58)	-0.02 (-0.16 to 0.12)
Samoa	2.83 (2.33-3.46)	3.71 (3.05-4.53)	2.38 (1.93-2.92)	2.11 (1.71-2.56)	-0.05 (-0.23 to 0.14)	0.57 (0.47-0.69)	0.93 (0.75-1.12)	0.48 (0.39-0.58)	0.53 (0.43-0.65)	0.06 (-0.10 to 0.22)
San Marino	1.07 (0.86-1.33)	1.99 (1.62-2.50)	3.58 (2.91-4.42)	3.85 (3.14-4.70)	0.31 (0.28 to 0.33)	0.13 (0.10-0.16)	0.20 (0.16-0.25)	0.44 (0.36-0.54)	0.40 (0.32-0.49)	-0.42 (-0.46 to -0.39)
Sao Tome and Principe	1.66 (1.36-2.04)	4.03 (3.29-5.04)	2.01 (1.63-2.49)	2.44 (1.98-3.01)	0.94 (0.78 to 1.08)	0.53 (0.44-0.64)	0.87 (0.71-1.07)	0.63 (0.51-0.76)	0.53 (0.43-0.65)	-0.79 (-0.91 to -0.67)
Saudi Arabia	178.90 (144.19-224.16)	672.66 (535.27-842.31)	1.62 (1.32-1.99)	1.91 (1.55-2.32)	0.78 (0.60 to 0.96)	55.36 (44.90-67.28)	156.32 (122.66-198.44)	0.54 (0.43-0.66)	0.47 (0.38-0.58)	-0.66 (-0.82 to -0.50)
Senegal	150.43 (123.77-185.54)	268.26 (221.43-331.61)	3.06 (2.48-3.73)	2.37 (1.92-2.90)	-1.15 (-1.65 to -0.65)	59.33 (49.52-70.57)	80.17 (65.87-96.04)	1.15 (0.95-1.37)	0.69 (0.56-0.83)	-1.31 (-1.47 to -1.18)
Serbia	207.70 (167.70-258.33)	242.11 (192.72-299.97)	1.97 (1.60-2.41)	2.09 (1.70-2.55)	0.39 (0.29 to 0.49)	35.12 (27.87-43.81)	57.44 (46.15-71.66)	0.33 (0.26-0.40)	0.45 (0.36-0.54)	0.80 (0.57 to 1.02)
Seychelles	1.15 (0.94-1.39)	2.17 (1.75-2.67)	1.80 (1.45-2.19)	1.85 (1.50-2.25)	0.18 (0.09 to 0.28)	0.32 (0.26-0.39)	0.59 (0.47-0.73)	0.52 (0.41-0.63)	0.50 (0.41-0.61)	-0.18 (-0.25 to -0.11)
Sierra Leone	57.90 (46.90-70.98)	131.00 (106.08-162.81)	2.01 (1.61-2.44)	2.18 (1.76-2.71)	0.60 (0.25 to 0.94)	26.95 (22.19-31.93)	38.99 (31.87-47.55)	0.90 (0.74-1.08)	0.62 (0.51-0.75)	-1.64 (-1.82 to -1.49)
Singapore	71.63 (57.96-89.67)	170.75 (136.87-212.29)	2.50 (2.03-3.07)	2.24 (1.83-2.77)	-0.35 (-0.41 to -0.30)	8.67 (7.03-10.72)	26.44 (20.84-33.48)	0.31 (0.25-0.39)	0.35 (0.28-0.43)	0.37 (0.32 to 0.42)
Slovakia	147.09 (120.59-180.02)	185.13 (149.29-232.06)	2.61 (2.16-3.17)	2.63 (2.15-3.23)	-0.01 (-0.19 to 0.16)	19.65 (15.92-24.16)	37.34 (29.94-46.79)	0.35 (0.28-0.43)	0.49 (0.40-0.59)	0.91 (0.71 to 1.10)
Slovenia	65.48 (53.71-79.95)	73.83 (60.35-91.37)	2.93 (2.42-3.53)	2.58 (2.12-3.14)	-0.28 (-0.34 to -0.22)	8.26 (6.58-10.15)	14.17 (11.36-17.75)	0.37 (0.30-0.45)	0.44 (0.36-0.54)	0.39 (0.25 to 0.52)
Solomon Islands	4.06 (3.29-4.98)	8.78 (7.16-10.88)	1.80 (1.46-2.20)	1.68 (1.35-2.03)	0.09 (-0.02 to 0.21)	1.30 (1.06-1.56)	3.22 (2.63-3.87)	0.59 (0.48-0.72)	0.64 (0.52-0.78)	0.01 (-0.07 to 0.10)
Somalia	96.37 (76.79-119.97)	215.23 (171.36-270.66)	2.07 (1.65-2.52)	1.73 (1.39-2.12)	-0.69 (-0.83 to -0.55)	43.71 (35.54-53.13)	115.04 (94.97-140.65)	0.88 (0.72-1.05)	0.88 (0.72-1.06)	0.23 (0.12 to 0.35)
South Africa	605.43 (499.28-737.44)	1266.71 (1021.29-1543.69)	2.19 (1.78-2.66)	2.38 (1.93-2.88)	0.19 (0.13 to 0.24)	227.16 (186.66-272.08)	398.34 (323.73-482.00)	0.79 (0.65-0.95)	0.74 (0.60-0.88)	-0.09 (-0.17 to -0.01)
South Sudan	76.52 (62.24-95.31)	117.69 (95.08-146.83)	1.98 (1.58-2.48)	1.85 (1.49-2.26)	-0.60 (-0.83 to -0.37)	33.50 (27.76-40.11)	58.21 (47.21-69.96)	0.83 (0.68-1.00)	0.88 (0.71-1.06)	0.46 (0.29 to 0.63)
Spain	1295.97 (1043.78-1588.79)	1970.83 (1573.23-2448.12)	2.73 (2.21-3.34)	2.82 (2.27-3.46)	0.05 (-0.03 to 0.13)	180.80 (144.96-222.59)	251.47 (201.60-314.42)	0.39 (0.32-0.47)	0.37 (0.30-0.45)	-0.20 (-0.26 to -0.13)
Sri Lanka	347.33 (285.10-427.35)	645.83 (513.80-798.34)	2.40 (1.94-2.92)	2.54 (2.05-3.09)	0.29 (0.19 to 0.38)	84.37 (68.71-101.33)	148.26 (117.85-183.67)	0.61 (0.49-0.74)	0.59 (0.47-0.71)	-0.18 (-0.24 to -0.12)
Sudan	236.98 (193.55-292.70)	531.02 (438.55-667.25)	1.74 (1.40-2.15)	1.68 (1.37-2.05)	0.03 (-0.16 to 0.21)	78.29 (64.89-93.95)	167.22 (136.96-201.07)	0.57 (0.46-0.69)	0.54 (0.44-0.65)	-0.20 (-0.33 to -0.07)
Suriname	8.49 (6.96-10.43)	15.69 (12.70-19.35)	2.68 (2.18-3.29)	2.51 (2.05-3.10)	-0.31 (-0.42 to -0.21)	1.63 (1.31-1.96)	3.28 (2.64-4.06)	0.51 (0.41-0.62)	0.53 (0.43-0.64)	0.18 (0.09 to 0.28)
Sweden	693.07 (560.10-849.28)	930.86 (755.77-1152.74)	6.05 (4.97-7.42)	6.30 (5.19-7.70)	0.06 (0.04 to 0.08)	86.24 (69.95-104.17)	114.04 (92.78-141.05)	0.77 (0.63-0.92)	0.78 (0.64-0.94)	0.12 (0.07 to 0.17)
Switzerland	590.59 (476.68-727.91)	932.70 (761.48-1150.89)	6.76 (5.51-8.31)	7.09 (5.80-8.66)	0.15 (0.11 to 0.18)	66.88 (55.00-81.35)	94.59 (77.49-116.58)	0.79 (0.65-0.96)	0.75 (0.62-0.90)	-0.35 (-0.42 to -0.29)
Syrian Arab Republic	156.48 (126.92-194.01)	279.91 (227.04-345.64)	1.87 (1.52-2.31)	1.96 (1.60-2.41)	0.34 (-0.17 to 0.85)	49.77 (40.87-59.30)	86.15 (68.74-105.80)	0.61 (0.49-0.74)	0.61 (0.50-0.74)	-0.17 (-0.58 to 0.24)
Taiwan (Province of China)	453.90 (367.73-558.98)	749.04 (598.59-928.75)	2.37 (1.93-2.88)	2.26 (1.83-2.77)	-0.06 (-0.10 to -0.03)	78.71 (63.01-95.79)	155.51 (123.83-195.11)	0.43 (0.34-0.52)	0.45 (0.36-0.55)	0.11 (0.09 to 0.13)
Tajikistan	90.27 (72.44-112.58)	191.88 (155.22-238.51)	2.35 (1.91-2.88)	2.27 (1.84-2.77)	-0.08 (-0.10 to -0.05)	16.09 (13.25-19.37)	35.22 (28.64-42.73)	0.42 (0.34-0.51)	0.44 (0.36-0.53)	0.06 (0.02 to 0.10)
Thailand	921.67 (747.40-1144.69)	1891.89 (1513.44-2391.99)	1.93 (1.56-2.35)	2.08 (1.68-2.55)	0.31 (0.24 to 0.37)	251.89 (203.65-304.17)	478.07 (378.72-598.86)	0.54 (0.44-0.65)	0.53 (0.42-0.63)	-0.15 (-0.24 to -0.07)
Timor-Leste	8.98 (7.32-11.39)	19.71 (15.94-24.13)	1.73 (1.41-2.13)	1.81 (1.47-2.21)	0.19 (0.11 to 0.26)	3.04 (2.47-3.69)	6.24 (5.05-7.43)	0.59 (0.48-0.72)	0.57 (0.46-0.69)	-0.13 (-0.19 to -0.07)
Togo	56.48 (45.73-68.90)	121.10 (98.24-150.40)	2.59 (2.09-3.15)	2.05 (1.66-2.51)	-0.40 (-0.77 to -0.03)	20.75 (17.20-24.95)	38.68 (31.51-46.76)	0.90 (0.73-1.06)	0.63 (0.51-0.76)	-1.41 (-1.72 to -1.12)
Tokelau	0.03 (0.02-0.03)	0.03 (0.02-0.03)	1.87 (1.53-2.29)	1.95 (1.58-2.39)	0.78 (0.54 to 1.01)	0.01 (0.01-0.01)	0.01 (0.01-0.01)	0.59 (0.48-0.72)	0.57 (0.46-0.70)	-0.59 (-0.77 to -0.42)
Tonga	1.66 (1.36-2.02)	1.93 (1.58-2.36)	2.28 (1.85-2.81)	2.13 (1.72-2.61)	0.08 (-0.03 to 0.19)	0.37 (0.30-0.44)	0.49 (0.40-0.59)	0.51 (0.41-0.62)	0.54 (0.43-0.65)	-0.03 (-0.11 to 0.05)
Trinidad and Tobago	21.84 (17.86-26.46)	38.76 (31.14-48.24)	2.12 (1.71-2.57)	2.27 (1.83-2.79)	0.18 (-0.01 to 0.36)	4.97 (4.04-5.96)	7.93 (6.29-9.87)	0.49 (0.40-0.59)	0.46 (0.37-0.56)	-0.21 (-0.35 to -0.06)
Tunisia	141.53 (116.45-174.30)	306.39 (246.00-379.70)	2.15 (1.75-2.64)	2.32 (1.88-2.86)	0.32 (0.17 to 0.46)	31.24 (25.36-37.59)	60.51 (47.78-74.77)	0.49 (0.39-0.59)	0.46 (0.37-0.56)	-0.22 (-0.34 to -0.09)
Turkmenistan	60.99 (49.93-75.69)	103.17 (84.35-128.23)	2.23 (1.81-2.73)	2.15 (1.76-2.64)	0.01 (-0.09 to 0.12)	11.85 (9.72-14.38)	21.49 (17.32-26.18)	0.44 (0.36-0.54)	0.46 (0.38-0.56)	0.02 (-0.07 to 0.11)
Tuvalu	0.16 (0.13-0.19)	0.20 (0.16-0.24)	1.95 (1.58-2.41)	1.69 (1.36-2.09)	-0.15 (-0.26 to -0.04)	0.05 (0.04-0.06)	0.07 (0.06-0.09)	0.58 (0.47-0.71)	0.63 (0.51-0.77)	0.05 (-0.04 to 0.14)
T眉rkiye	857.86 (704.46-1075.69)	2423.45 (1941.94-3032.63)	1.86 (1.50-2.32)	2.60 (2.10-3.23)	1.23 (0.81 to 1.63)	212.51 (172.64-254.24)	477.78 (380.63-588.10)	0.48 (0.38-0.58)	0.52 (0.42-0.63)	-0.11 (-0.46 to 0.25)
Uganda	320.60 (256.35-399.67)	529.60 (432.42-654.19)	3.04 (2.43-3.75)	2.00 (1.60-2.41)	-1.34 (-1.92 to -0.77)	155.70 (129.07-187.46)	278.40 (230.07-338.19)	1.38 (1.13-1.66)	1.00 (0.82-1.20)	-0.49 (-0.78 to -0.20)
Ukraine	1922.21 (1562.58-2366.90)	1450.87 (1164.47-1795.18)	3.11 (2.54-3.80)	2.52 (2.06-3.07)	-0.49 (-0.76 to -0.23)	236.38 (189.69-296.14)	290.31 (233.70-362.45)	0.38 (0.31-0.46)	0.47 (0.38-0.58)	0.53 (0.30 to 0.76)
United Arab Emirates	24.49 (19.37-31.52)	175.24 (133.86-229.61)	1.76 (1.44-2.17)	1.67 (1.36-2.04)	0.04 (-0.17 to 0.25)	5.76 (4.60-7.37)	45.54 (34.00-60.79)	0.47 (0.38-0.57)	0.48 (0.38-0.58)	-0.17 (-0.33 to 0.00)
United Kingdom	1568.59 (1261.73-1949.65)	2037.80 (1632.82-2536.74)	2.14 (1.75-2.63)	2.13 (1.73-2.62)	0.09 (0.02 to 0.15)	216.68 (174.39-266.38)	271.65 (216.99-336.46)	0.30 (0.24-0.37)	0.29 (0.23-0.35)	-0.31 (-0.41 to -0.21)
United Republic of Tanzania	386.57 (317.65-471.04)	715.34 (575.53-881.81)	2.33 (1.90-2.86)	1.79 (1.44-2.17)	-0.75 (-1.21 to -0.30)	173.88 (143.85-206.67)	334.29 (274.71-399.20)	1.00 (0.82-1.19)	0.81 (0.66-0.98)	-0.76 (-0.87 to -0.66)
United States Virgin Islands	2.57 (2.08-3.15)	3.10 (2.48-3.88)	2.58 (2.08-3.15)	2.44 (1.97-2.95)	-0.27 (-0.38 to -0.16)	0.43 (0.34-0.53)	0.60 (0.48-0.75)	0.43 (0.35-0.53)	0.45 (0.36-0.55)	0.18 (0.10 to 0.27)
United States of America	5321.56 (4318.36-6522.43)	7689.56 (6171.59-9562.46)	1.84 (1.50-2.25)	1.72 (1.39-2.12)	-0.20 (-0.29 to -0.10)	781.90 (631.96-954.17)	1386.00 (1099.12-1723.02)	0.28 (0.22-0.34)	0.31 (0.25-0.37)	0.32 (0.26 to 0.39)
Uruguay	87.91 (71.53-108.17)	98.56 (79.51-121.81)	2.50 (2.04-3.07)	2.25 (1.83-2.76)	-0.57 (-0.68 to -0.45)	9.58 (7.78-11.93)	13.27 (10.64-16.25)	0.28 (0.22-0.34)	0.31 (0.25-0.37)	0.59 (0.47 to 0.71)
Uzbekistan	387.65 (317.02-476.12)	680.40 (554.72-842.77)	2.48 (2.03-3.03)	2.10 (1.72-2.55)	-0.08 (-0.26 to 0.09)	62.75 (51.14-75.78)	144.53 (116.32-176.79)	0.41 (0.33-0.50)	0.47 (0.38-0.57)	0.09 (-0.08 to 0.26)
Vanuatu	1.71 (1.39-2.14)	3.85 (3.14-4.73)	1.65 (1.33-2.03)	1.56 (1.27-1.88)	0.10 (-0.01 to 0.21)	0.54 (0.44-0.66)	1.37 (1.11-1.67)	0.54 (0.43-0.66)	0.58 (0.47-0.70)	-0.01 (-0.10 to 0.07)
Venezuela (Bolivarian Republic of)	424.32 (344.05-518.06)	935.42 (757.50-1155.74)	3.04 (2.45-3.69)	3.20 (2.60-3.95)	0.19 (-0.10 to 0.47)	74.34 (60.14-90.03)	148.61 (120.00-182.80)	0.53 (0.43-0.64)	0.51 (0.42-0.62)	-0.19 (-0.43 to 0.04)
Viet Nam	962.53 (786.91-1190.92)	1989.52 (1591.34-2490.73)	1.84 (1.50-2.28)	1.87 (1.51-2.30)	0.16 (0.09 to 0.23)	251.15 (205.51-303.62)	503.65 (403.39-630.57)	0.50 (0.40-0.60)	0.48 (0.39-0.60)	-0.16 (-0.22 to -0.09)
Yemen	202.70 (166.70-249.07)	505.48 (413.17-634.06)	2.50 (2.03-3.03)	2.15 (1.73-2.64)	-0.65 (-0.88 to -0.43)	64.12 (53.27-76.81)	154.09 (126.36-186.92)	0.75 (0.62-0.90)	0.66 (0.54-0.79)	-0.68 (-0.82 to -0.53)
Zambia	105.46 (85.70-130.28)	202.81 (165.31-251.99)	2.19 (1.77-2.69)	1.60 (1.29-1.96)	-1.24 (-1.44 to -1.06)	49.87 (40.97-60.20)	138.75 (114.52-168.22)	0.97 (0.79-1.17)	1.06 (0.88-1.28)	0.60 (0.47 to 0.73)
Zimbabwe	117.56 (96.22-144.61)	199.92 (162.05-250.11)	1.79 (1.45-2.18)	1.85 (1.50-2.29)	-0.42 (-0.68 to -0.17)	59.87 (49.29-71.63)	85.51 (70.00-102.95)	0.89 (0.73-1.07)	0.77 (0.62-0.93)	-0.06 (-0.26 to 0.13)
EAPC, Estimated Annual Percent Change; DALYs, disability-adjusted life-years

## Sheet: Sheet5
Table S5. The death, DALYs and corresponding age-standardized rates of pulmonary arterial hypertension across 204 countries in 1990 and 2021
	Death cases		Age-standardized death rate		EAPC for Deaths	DALYs cases		Age-standardized DALYs rate		EAPC for DALYs
Location	1990	2021	1990	2021		1990	2021	1990	2021
Afghanistan	38.02 (19.47-60.69)	125.41 (56.31-188.57)	0.41 (0.21-0.73)	0.67 (0.24-1.10)	2.38 (1.93 to 2.78)	2360.20 (1185.74-3637.12)	8110.07 (3767.65-12130.89)	18.19 (9.20-29.19)	25.28 (10.98-39.03)	1.96 (1.52 to 2.36)
Albania	11.43 (7.57-14.84)	11.03 (7.11-19.33)	0.52 (0.36-0.70)	0.28 (0.19-0.48)	-1.78 (-2.04 to -1.55)	458.24 (290.79-580.72)	286.53 (173.00-512.06)	16.10 (10.58-20.33)	8.43 (5.32-14.16)	-1.96 (-2.16 to -1.79)
Algeria	52.06 (33.63-94.23)	119.31 (42.52-184.58)	0.31 (0.19-0.67)	0.40 (0.13-0.61)	2.02 (1.50 to 2.50)	3349.52 (2116.14-5772.87)	4334.96 (2024.22-6496.23)	12.33 (8.00-22.02)	11.09 (4.89-16.62)	0.49 (0.14 to 0.84)
American Samoa	0.04 (0.03-0.08)	0.05 (0.03-0.12)	0.17 (0.12-0.39)	0.13 (0.07-0.28)	-0.85 (-0.90 to -0.82)	1.93 (1.36-3.44)	1.93 (1.12-3.72)	5.13 (3.63-10.00)	4.15 (2.45-8.06)	-0.59 (-0.62 to -0.56)
Andorra	0.12 (0.08-0.17)	0.17 (0.11-0.27)	0.25 (0.18-0.35)	0.11 (0.07-0.17)	-2.42 (-2.66 to -2.25)	4.38 (3.09-6.03)	4.14 (2.80-5.90)	9.24 (6.48-12.64)	3.55 (2.51-4.90)	-2.87 (-3.05 to -2.77)
Angola	17.85 (10.63-39.07)	30.49 (16.39-57.06)	0.27 (0.13-0.56)	0.19 (0.09-0.36)	-1.13 (-1.20 to -1.08)	1120.01 (596.51-2654.87)	1628.07 (975.69-2923.79)	10.14 (6.07-21.29)	6.21 (3.27-11.56)	-1.55 (-1.68 to -1.45)
Antigua and Barbuda	0.06 (0.05-0.07)	0.04 (0.03-0.04)	0.11 (0.10-0.12)	0.04 (0.04-0.04)	-4.25 (-4.88 to -3.81)	2.54 (2.26-2.93)	1.42 (1.30-1.57)	4.42 (3.93-5.05)	1.50 (1.37-1.64)	-4.36 (-4.98 to -3.93)
Argentina	137.26 (120.10-152.75)	108.46 (99.98-117.73)	0.43 (0.38-0.48)	0.20 (0.19-0.22)	-2.20 (-2.40 to -2.04)	6518.96 (5775.23-7311.79)	3409.00 (3182.59-3695.20)	19.89 (17.60-22.29)	7.12 (6.62-7.76)	-3.16 (-3.37 to -3.06)
Armenia	6.79 (5.71-8.17)	3.18 (2.59-3.79)	0.25 (0.21-0.31)	0.08 (0.06-0.09)	-4.83 (-5.91 to -3.99)	255.88 (222.30-297.74)	80.70 (67.24-94.18)	8.12 (7.03-9.55)	2.18 (1.82-2.53)	-5.26 (-6.30 to -4.51)
Australia	40.25 (33.98-51.78)	50.10 (42.14-56.89)	0.22 (0.19-0.29)	0.12 (0.10-0.13)	-2.20 (-2.63 to -1.82)	1322.27 (1150.72-1671.80)	1207.15 (1087.40-1333.48)	7.82 (6.77-9.87)	3.69 (3.36-4.03)	-2.48 (-2.96 to -2.07)
Austria	19.95 (18.31-21.46)	24.91 (21.77-27.61)	0.18 (0.16-0.19)	0.13 (0.12-0.14)	-0.81 (-1.54 to -0.09)	508.58 (474.79-544.86)	494.91 (449.81-541.70)	5.45 (5.12-5.82)	3.47 (3.21-3.77)	-1.28 (-1.97 to -0.62)
Azerbaijan	36.99 (24.70-52.00)	53.66 (32.46-82.50)	0.70 (0.48-0.99)	0.57 (0.36-0.85)	-1.02 (-1.18 to -0.88)	1503.25 (949.18-2126.35)	1871.05 (1077.75-2999.05)	22.60 (14.60-31.48)	17.64 (10.69-27.74)	-1.37 (-1.56 to -1.21)
Bahamas	2.13 (1.86-2.38)	1.58 (1.25-1.98)	1.06 (0.93-1.18)	0.40 (0.32-0.50)	-4.03 (-4.74 to -3.49)	105.05 (93.26-118.72)	59.03 (46.73-74.97)	44.29 (39.24-49.69)	14.75 (11.70-18.62)	-4.43 (-5.13 to -3.93)
Bahrain	0.46 (0.34-0.96)	1.08 (0.50-2.05)	0.19 (0.14-0.51)	0.16 (0.07-0.31)	-0.04 (-0.69 to 0.62)	28.81 (20.95-56.25)	48.22 (24.24-82.98)	6.60 (4.94-14.25)	4.52 (2.26-8.02)	-0.50 (-1.22 to 0.21)
Bangladesh	262.84 (124.38-437.15)	382.58 (189.27-663.54)	0.43 (0.16-0.89)	0.30 (0.14-0.57)	-0.99 (-1.24 to -0.76)	13289.01 (7185.37-19200.45)	12634.18 (7166.87-19513.79)	13.28 (6.39-21.85)	8.66 (4.81-13.69)	-1.21 (-1.36 to -1.07)
Barbados	2.96 (2.54-3.36)	1.63 (1.31-2.01)	1.06 (0.91-1.19)	0.36 (0.29-0.45)	-4.49 (-5.21 to -3.97)	97.47 (84.09-109.81)	43.13 (34.29-53.97)	37.98 (32.89-42.51)	11.88 (9.32-15.07)	-4.71 (-5.40 to -4.25)
Belarus	4.68 (3.58-5.79)	5.76 (4.74-6.89)	0.04 (0.03-0.05)	0.04 (0.03-0.05)	-0.37 (-0.56 to -0.18)	221.81 (185.49-282.13)	185.48 (153.81-219.53)	2.22 (1.86-2.94)	1.63 (1.37-1.89)	-1.22 (-1.40 to -1.05)
Belgium	44.15 (37.91-55.60)	44.98 (37.75-50.32)	0.31 (0.27-0.39)	0.18 (0.16-0.20)	-1.67 (-2.02 to -1.35)	1111.79 (990.55-1388.54)	900.33 (801.35-980.95)	9.49 (8.41-11.94)	5.18 (4.74-5.60)	-1.94 (-2.27 to -1.66)
Belize	0.78 (0.71-0.87)	0.50 (0.44-0.56)	0.46 (0.42-0.52)	0.15 (0.13-0.16)	-4.69 (-5.50 to -4.11)	51.05 (45.23-58.07)	22.31 (19.51-25.15)	23.42 (21.30-26.33)	5.72 (5.03-6.45)	-5.38 (-6.13 to -4.93)
Benin	7.21 (4.09-12.68)	12.81 (6.69-20.49)	0.21 (0.08-0.43)	0.15 (0.06-0.27)	-0.96 (-1.07 to -0.86)	441.91 (271.25-851.06)	779.93 (486.85-1192.33)	7.98 (4.18-14.04)	5.73 (2.98-9.04)	-0.87 (-1.01 to -0.74)
Bermuda	1.04 (0.89-1.21)	0.74 (0.62-0.91)	1.73 (1.49-2.01)	0.57 (0.48-0.69)	-4.71 (-5.41 to -4.23)	33.81 (29.51-39.47)	15.59 (13.17-18.87)	55.52 (48.52-64.73)	15.69 (13.06-19.07)	-5.13 (-5.78 to -4.74)
Bhutan	1.46 (0.80-2.28)	1.81 (0.91-2.96)	0.39 (0.17-0.67)	0.31 (0.15-0.52)	-0.89 (-0.95 to -0.84)	91.90 (45.04-137.40)	61.13 (33.90-96.76)	14.29 (7.77-22.41)	9.27 (5.13-14.22)	-1.64 (-1.81 to -1.50)
Bolivia (Plurinational State of)	23.12 (12.19-37.11)	21.16 (14.84-30.39)	0.42 (0.26-0.62)	0.24 (0.17-0.34)	-1.83 (-1.89 to -1.81)	1590.87 (717.74-2702.39)	979.69 (707.60-1392.20)	19.49 (10.24-31.46)	9.02 (6.57-12.82)	-2.52 (-2.62 to -2.48)
Bosnia and Herzegovina	10.49 (7.17-14.23)	12.30 (8.89-16.00)	0.27 (0.19-0.37)	0.21 (0.15-0.27)	-1.01 (-1.16 to -0.88)	343.59 (244.54-458.72)	295.12 (212.39-381.15)	7.89 (5.70-10.57)	5.91 (4.25-7.68)	-1.22 (-1.38 to -1.08)
Botswana	1.37 (0.89-2.23)	1.79 (1.23-2.43)	0.18 (0.11-0.28)	0.10 (0.07-0.14)	-1.71 (-1.83 to -1.62)	68.72 (46.28-112.76)	85.68 (59.61-114.39)	6.58 (4.32-10.65)	4.04 (2.86-5.30)	-1.51 (-1.63 to -1.41)
Brazil	391.71 (370.85-410.40)	775.14 (709.73-818.47)	0.38 (0.36-0.40)	0.33 (0.30-0.34)	-0.56 (-1.12 to -0.01)	18942.58 (17688.92-20253.98)	24078.22 (22849.84-25249.19)	14.51 (13.64-15.35)	10.45 (9.88-11.02)	-1.13 (-1.70 to -0.57)
Brunei Darussalam	0.88 (0.48-1.19)	0.95 (0.60-1.19)	0.48 (0.29-0.65)	0.27 (0.20-0.34)	-1.48 (-1.63 to -1.36)	53.87 (28.21-72.20)	45.45 (26.80-58.34)	20.62 (11.28-27.62)	11.44 (7.20-14.88)	-1.59 (-1.71 to -1.49)
Bulgaria	15.60 (13.16-18.35)	11.42 (8.47-14.98)	0.16 (0.13-0.18)	0.09 (0.07-0.12)	-0.96 (-1.63 to -0.30)	485.24 (412.14-564.95)	285.98 (216.79-375.62)	4.89 (4.14-5.68)	2.87 (2.19-3.74)	-1.04 (-1.65 to -0.43)
Burkina Faso	20.07 (9.23-38.23)	35.96 (17.27-59.45)	0.32 (0.09-0.67)	0.27 (0.09-0.52)	-0.32 (-0.42 to -0.22)	1141.72 (636.95-1962.50)	1991.59 (1161.79-3180.60)	11.14 (4.83-21.45)	8.98 (4.20-14.92)	-0.44 (-0.55 to -0.34)
Burundi	15.53 (8.77-31.16)	15.92 (6.39-31.86)	0.37 (0.15-0.83)	0.21 (0.07-0.44)	-2.01 (-2.15 to -1.91)	981.11 (591.81-1970.88)	916.19 (413.87-1813.47)	15.60 (8.34-32.70)	7.64 (3.08-15.11)	-2.38 (-2.50 to -2.31)
Cabo Verde	0.64 (0.23-1.40)	0.59 (0.22-1.10)	0.21 (0.06-0.48)	0.13 (0.05-0.24)	-1.82 (-1.99 to -1.69)	33.49 (16.00-64.23)	22.38 (8.83-41.02)	8.63 (3.53-18.25)	4.41 (1.75-8.30)	-2.43 (-2.59 to -2.34)
Cambodia	11.88 (6.04-25.82)	16.81 (10.07-38.10)	0.16 (0.08-0.43)	0.13 (0.07-0.35)	-0.85 (-0.90 to -0.80)	722.37 (350.93-1695.10)	776.58 (499.93-1512.88)	6.65 (3.49-14.12)	4.92 (3.12-10.08)	-1.10 (-1.17 to -1.04)
Cameroon	15.19 (8.02-28.05)	31.63 (19.03-53.48)	0.24 (0.09-0.48)	0.17 (0.08-0.31)	-1.11 (-1.31 to -0.93)	846.01 (538.99-1528.18)	1814.22 (1238.00-2862.20)	8.38 (4.19-15.26)	6.27 (3.78-10.57)	-0.74 (-0.99 to -0.49)
Canada	92.88 (85.43-99.63)	94.55 (82.70-103.85)	0.31 (0.29-0.33)	0.14 (0.13-0.15)	-4.03 (-5.00 to -3.22)	3066.02 (2872.09-3264.31)	2170.58 (1981.56-2336.85)	11.37 (10.64-12.11)	4.63 (4.23-4.99)	-4.24 (-5.13 to -3.54)
Central African Republic	5.41 (3.13-10.66)	7.73 (3.82-13.81)	0.30 (0.14-0.65)	0.25 (0.10-0.45)	-0.62 (-0.67 to -0.59)	324.09 (176.77-698.29)	429.11 (231.83-780.06)	11.36 (6.34-21.84)	8.92 (4.34-15.95)	-0.73 (-0.78 to -0.69)
Chad	11.43 (5.25-24.29)	27.39 (14.59-48.71)	0.26 (0.07-0.64)	0.24 (0.08-0.47)	-0.17 (-0.33 to 0.00)	664.36 (309.83-1315.97)	1766.39 (980.12-3155.62)	9.49 (4.12-20.39)	9.18 (4.46-16.36)	-0.02 (-0.18 to 0.14)
Chile	24.30 (22.75-25.78)	33.65 (30.42-36.58)	0.22 (0.20-0.23)	0.14 (0.13-0.16)	-1.49 (-1.95 to -1.06)	1158.68 (1084.28-1237.88)	1111.86 (1027.58-1201.12)	9.04 (8.49-9.64)	5.45 (4.99-5.90)	-1.84 (-2.25 to -1.46)
China	4058.87 (3098.64-5452.18)	7317.95 (4835.72-9075.75)	0.61 (0.46-0.83)	0.42 (0.28-0.51)	-0.61 (-1.00 to -0.22)	149699.40 (115904.35-202545.94)	150940.71 (99583.31-186503.40)	16.18 (12.63-21.60)	8.95 (6.04-11.13)	-1.38 (-1.76 to -1.02)
Colombia	34.17 (28.17-42.90)	51.87 (42.97-62.50)	0.15 (0.12-0.19)	0.10 (0.08-0.12)	-1.73 (-2.17 to -1.32)	1787.01 (1488.00-2249.97)	1644.89 (1380.16-1948.75)	5.81 (4.85-7.26)	3.29 (2.74-3.93)	-1.89 (-2.31 to -1.50)
Comoros	0.96 (0.56-1.66)	0.84 (0.41-1.65)	0.27 (0.12-0.50)	0.15 (0.07-0.30)	-2.09 (-2.39 to -1.83)	62.24 (35.32-107.91)	41.28 (22.71-80.71)	11.73 (6.64-19.72)	5.92 (3.15-11.42)	-2.48 (-2.83 to -2.19)
Congo	3.16 (2.12-6.58)	4.45 (2.62-8.34)	0.22 (0.13-0.45)	0.15 (0.08-0.29)	-1.40 (-1.50 to -1.33)	173.01 (113.99-371.86)	205.55 (130.67-368.56)	7.91 (5.31-16.16)	4.80 (2.93-8.78)	-1.72 (-1.87 to -1.60)
Cook Islands	0.04 (0.03-0.07)	0.03 (0.02-0.07)	0.26 (0.19-0.54)	0.14 (0.08-0.33)	-2.40 (-2.56 to -2.30)	1.71 (1.25-3.01)	0.94 (0.58-1.98)	9.83 (7.25-17.61)	5.26 (3.14-10.93)	-2.60 (-2.85 to -2.41)
Costa Rica	8.37 (7.62-9.15)	5.61 (4.85-6.30)	0.43 (0.39-0.48)	0.10 (0.09-0.12)	-5.69 (-6.56 to -5.15)	311.08 (289.37-335.19)	163.56 (145.04-182.93)	12.40 (11.51-13.34)	3.31 (2.92-3.70)	-5.12 (-5.87 to -4.64)
Croatia	6.43 (5.54-7.47)	4.02 (3.34-4.81)	0.12 (0.10-0.14)	0.05 (0.04-0.05)	-2.05 (-2.86 to -1.28)	191.21 (168.78-218.49)	92.27 (78.16-108.44)	3.46 (3.07-3.92)	1.31 (1.11-1.53)	-2.22 (-2.93 to -1.56)
Cuba	10.83 (9.87-11.83)	8.64 (7.53-9.86)	0.11 (0.10-0.12)	0.05 (0.04-0.06)	-3.53 (-4.23 to -2.96)	483.67 (445.48-534.32)	265.03 (227.52-300.90)	4.69 (4.31-5.19)	1.90 (1.64-2.14)	-3.88 (-4.57 to -3.36)
Cyprus	13.04 (6.73-17.27)	14.55 (7.31-18.60)	2.09 (1.09-2.75)	0.80 (0.38-1.02)	-3.20 (-3.39 to -3.12)	376.93 (205.10-487.56)	304.62 (165.54-379.34)	52.32 (28.85-66.39)	17.45 (9.61-21.85)	-3.64 (-3.85 to -3.56)
Czechia	50.79 (42.56-59.93)	88.46 (75.73-101.06)	0.39 (0.33-0.46)	0.43 (0.36-0.49)	0.56 (0.29 to 0.82)	1445.02 (1215.54-1725.14)	1898.89 (1608.40-2169.62)	12.03 (10.05-14.42)	11.11 (9.35-12.86)	-0.05 (-0.32 to 0.21)
C么te d'Ivoire	17.46 (10.28-29.87)	30.73 (15.98-49.62)	0.24 (0.09-0.47)	0.18 (0.07-0.32)	-0.90 (-1.02 to -0.80)	1113.78 (728.81-1989.23)	1818.26 (1113.87-2742.29)	8.96 (4.77-15.04)	6.79 (3.56-10.99)	-0.70 (-0.84 to -0.55)
Democratic People's Republic of Korea	43.28 (29.39-78.31)	95.21 (66.92-160.09)	0.34 (0.22-0.65)	0.35 (0.24-0.58)	0.34 (0.14 to 0.53)	1491.84 (1013.57-2585.81)	2284.97 (1613.35-3818.22)	8.47 (5.83-14.64)	8.04 (5.73-13.40)	0.06 (-0.12 to 0.24)
Democratic Republic of the Congo	58.22 (35.53-104.75)	86.26 (36.21-160.62)	0.23 (0.10-0.46)	0.19 (0.07-0.39)	-0.45 (-0.54 to -0.36)	3648.20 (2259.97-6621.24)	4157.99 (2013.45-7024.16)	8.75 (5.31-15.90)	6.13 (2.66-11.34)	-0.99 (-1.11 to -0.88)
Denmark	16.63 (14.94-18.16)	20.96 (18.02-23.13)	0.23 (0.21-0.25)	0.18 (0.15-0.19)	-0.90 (-1.56 to -0.24)	474.04 (438.48-512.51)	425.87 (384.37-462.44)	8.64 (7.98-9.36)	4.80 (4.39-5.20)	-1.83 (-2.44 to -1.25)
Djibouti	0.60 (0.32-1.16)	1.20 (0.54-2.33)	0.23 (0.11-0.49)	0.15 (0.07-0.29)	-1.41 (-1.52 to -1.32)	38.97 (19.53-78.39)	62.60 (30.49-119.10)	9.30 (5.13-18.30)	5.68 (2.66-10.81)	-1.77 (-1.97 to -1.60)
Dominica	0.11 (0.07-0.19)	0.07 (0.05-0.17)	0.18 (0.11-0.32)	0.09 (0.07-0.23)	-2.72 (-3.06 to -2.46)	4.16 (2.64-5.54)	2.26 (1.65-3.82)	6.07 (3.90-8.16)	3.46 (2.49-5.66)	-2.40 (-2.70 to -2.16)
Dominican Republic	11.65 (8.53-16.35)	8.76 (5.98-23.26)	0.17 (0.13-0.32)	0.08 (0.06-0.23)	-2.72 (-3.07 to -2.45)	841.73 (527.55-1156.35)	456.34 (329.64-831.99)	9.71 (7.02-13.14)	4.26 (3.05-7.94)	-3.07 (-3.38 to -2.85)
Ecuador	18.06 (14.17-22.44)	27.30 (22.91-32.30)	0.27 (0.20-0.34)	0.18 (0.15-0.21)	-0.96 (-1.57 to -0.37)	954.07 (801.78-1233.61)	957.09 (811.86-1115.64)	9.56 (7.77-11.99)	5.80 (4.94-6.74)	-1.21 (-1.84 to -0.60)
Egypt	727.23 (364.67-1033.20)	282.17 (220.48-376.81)	1.17 (0.77-1.55)	0.36 (0.28-0.50)	-3.60 (-3.85 to -3.48)	58614.86 (23940.43-86262.18)	17675.58 (13635.22-23380.86)	74.21 (37.61-105.38)	16.51 (12.82-21.87)	-4.71 (-5.00 to -4.65)
El Salvador	12.21 (8.63-15.60)	7.74 (5.29-15.88)	0.29 (0.20-0.38)	0.12 (0.08-0.24)	-3.52 (-3.85 to -3.31)	677.45 (421.81-882.10)	262.84 (190.20-440.54)	11.91 (7.96-15.04)	4.18 (3.02-6.98)	-3.90 (-4.24 to -3.72)
Equatorial Guinea	0.73 (0.43-1.41)	0.81 (0.44-1.44)	0.26 (0.12-0.55)	0.11 (0.06-0.20)	-3.04 (-3.32 to -2.86)	41.30 (22.49-82.50)	43.17 (24.27-74.66)	9.48 (5.49-17.84)	3.83 (2.13-6.65)	-3.34 (-3.61 to -3.19)
Eritrea	7.08 (3.95-14.44)	8.50 (3.97-16.23)	0.30 (0.14-0.66)	0.21 (0.09-0.43)	-1.12 (-1.25 to -1.00)	459.71 (255.63-966.77)	469.80 (239.30-930.61)	13.09 (7.07-27.04)	8.01 (3.80-15.23)	-1.62 (-1.77 to -1.51)
Estonia	0.39 (0.34-0.44)	1.12 (0.92-1.31)	0.02 (0.02-0.03)	0.04 (0.03-0.04)	2.78 (0.95 to 4.53)	18.86 (16.30-22.33)	24.37 (20.88-28.38)	1.17 (1.02-1.36)	1.12 (0.96-1.29)	0.48 (-0.93 to 1.89)
Eswatini	0.81 (0.57-1.26)	1.04 (0.68-1.45)	0.18 (0.12-0.29)	0.13 (0.09-0.18)	-0.68 (-0.96 to -0.41)	43.93 (30.72-67.75)	52.91 (35.42-73.28)	6.76 (4.70-10.53)	5.30 (3.57-7.29)	-0.45 (-0.73 to -0.17)
Ethiopia	91.65 (48.32-174.26)	97.35 (38.22-203.37)	0.27 (0.10-0.54)	0.15 (0.05-0.30)	-2.29 (-2.44 to -2.19)	5662.98 (3177.02-11303.82)	5398.47 (2500.38-11568.87)	10.79 (5.32-20.84)	5.53 (2.30-11.22)	-2.53 (-2.70 to -2.43)
Fiji	0.87 (0.53-1.68)	1.01 (0.54-2.06)	0.21 (0.13-0.44)	0.15 (0.08-0.32)	-1.24 (-1.35 to -1.15)	43.60 (27.77-78.14)	43.77 (24.64-83.14)	7.00 (4.49-13.49)	5.17 (2.93-9.99)	-1.06 (-1.14 to -1.00)
Finland	5.74 (4.89-6.61)	7.73 (6.54-8.72)	0.09 (0.08-0.10)	0.06 (0.05-0.07)	-0.94 (-1.66 to -0.23)	173.41 (151.63-194.97)	177.96 (159.65-198.45)	3.12 (2.74-3.50)	2.13 (1.95-2.35)	-1.03 (-1.71 to -0.37)
France	239.05 (190.93-295.83)	325.05 (279.45-361.07)	0.30 (0.24-0.37)	0.21 (0.19-0.23)	-1.12 (-1.41 to -0.85)	5948.80 (4979.18-7307.52)	6113.49 (5521.05-6689.37)	9.04 (7.70-11.20)	6.05 (5.60-6.55)	-1.26 (-1.54 to -1.00)
Gabon	1.38 (0.77-2.61)	1.45 (0.77-2.58)	0.21 (0.10-0.45)	0.13 (0.07-0.24)	-1.48 (-1.57 to -1.41)	60.67 (38.83-107.61)	60.12 (34.00-104.16)	6.99 (4.07-13.04)	4.14 (2.32-7.11)	-1.56 (-1.70 to -1.44)
Gambia	1.34 (0.64-2.34)	2.57 (1.17-4.68)	0.23 (0.07-0.46)	0.19 (0.07-0.34)	-0.80 (-0.94 to -0.67)	79.08 (46.16-145.35)	134.09 (70.03-241.32)	8.36 (3.72-15.32)	6.52 (3.06-11.69)	-0.90 (-1.10 to -0.72)
Georgia	21.13 (16.29-26.81)	58.04 (45.46-72.63)	0.37 (0.29-0.47)	1.01 (0.79-1.27)	4.74 (3.79 to 5.47)	755.72 (585.28-945.85)	1317.70 (1039.20-1665.07)	13.22 (10.31-16.55)	27.83 (22.18-34.82)	3.48 (2.48 to 4.36)
Germany	304.23 (253.63-350.38)	543.72 (452.64-604.01)	0.27 (0.23-0.31)	0.26 (0.22-0.28)	0.52 (-0.32 to 1.37)	8412.17 (7108.21-9615.87)	9440.98 (8306.11-10352.48)	9.48 (8.04-10.81)	6.42 (5.86-6.91)	-0.84 (-1.58 to -0.10)
Ghana	19.42 (11.17-36.74)	25.94 (14.16-44.39)	0.22 (0.10-0.46)	0.13 (0.06-0.23)	-1.86 (-2.01 to -1.74)	1065.96 (720.38-2056.29)	1256.20 (806.24-2061.56)	8.01 (4.51-14.84)	4.49 (2.65-7.35)	-1.94 (-2.09 to -1.83)
Greece	31.94 (29.27-34.24)	87.19 (75.86-97.73)	0.24 (0.23-0.26)	0.32 (0.29-0.36)	0.81 (0.36 to 1.26)	859.85 (809.12-911.73)	1495.12 (1339.78-1644.78)	7.86 (7.37-8.31)	8.35 (7.67-9.13)	0.09 (-0.37 to 0.56)
Greenland	0.29 (0.13-0.38)	0.10 (0.08-0.16)	0.77 (0.38-0.99)	0.19 (0.15-0.30)	-5.24 (-5.72 to -5.04)	16.00 (6.46-22.97)	3.78 (2.78-5.57)	31.58 (13.61-44.07)	7.06 (5.05-10.16)	-5.50 (-6.00 to -5.30)
Grenada	0.65 (0.55-0.79)	0.27 (0.23-0.31)	0.81 (0.68-0.98)	0.26 (0.22-0.29)	-4.67 (-5.49 to -4.08)	28.14 (24.15-33.00)	9.28 (8.01-10.66)	32.89 (28.29-38.70)	8.80 (7.66-10.03)	-5.02 (-5.70 to -4.59)
Guam	0.11 (0.08-0.23)	0.10 (0.05-0.22)	0.15 (0.10-0.35)	0.06 (0.03-0.12)	-2.33 (-2.72 to -2.00)	5.22 (3.76-9.73)	4.21 (2.27-8.18)	4.52 (3.26-8.95)	2.53 (1.37-4.91)	-1.12 (-1.41 to -0.84)
Guatemala	13.67 (12.15-16.42)	6.66 (5.66-7.77)	0.26 (0.22-0.30)	0.06 (0.05-0.07)	-5.93 (-6.79 to -5.43)	863.25 (757.38-1064.14)	324.33 (275.50-385.54)	9.37 (8.31-11.15)	2.36 (2.02-2.80)	-5.45 (-6.17 to -5.04)
Guinea	12.97 (6.91-26.56)	18.55 (9.16-32.09)	0.26 (0.09-0.57)	0.21 (0.08-0.41)	-0.52 (-0.66 to -0.38)	773.14 (420.92-1603.46)	1089.58 (641.51-1802.89)	10.26 (5.42-21.05)	8.02 (3.99-13.76)	-0.53 (-0.70 to -0.36)
Guinea-Bissau	2.10 (1.22-3.86)	2.67 (1.33-4.67)	0.32 (0.13-0.60)	0.23 (0.10-0.42)	-0.97 (-1.07 to -0.88)	126.06 (74.12-251.84)	152.94 (84.96-260.81)	12.24 (6.65-22.93)	8.52 (4.19-14.99)	-1.02 (-1.18 to -0.87)
Guyana	1.17 (1.04-1.32)	2.67 (2.05-3.46)	0.17 (0.15-0.19)	0.39 (0.30-0.50)	0.29 (-1.64 to 2.22)	78.67 (68.49-91.81)	119.10 (90.63-157.23)	8.66 (7.69-9.79)	16.06 (12.29-21.11)	-0.28 (-2.11 to 1.55)
Haiti	55.05 (21.15-95.23)	53.33 (26.63-86.85)	0.87 (0.43-1.27)	0.49 (0.28-0.73)	-1.90 (-2.02 to -1.82)	3922.93 (1303.42-7297.13)	3454.06 (1446.46-6073.08)	45.54 (17.74-78.68)	25.17 (11.87-42.29)	-1.87 (-2.02 to -1.76)
Honduras	6.71 (4.19-10.01)	11.73 (7.75-18.46)	0.26 (0.14-0.41)	0.20 (0.12-0.32)	-0.99 (-1.15 to -0.85)	338.41 (214.70-467.29)	408.61 (282.58-617.02)	8.15 (5.15-11.98)	5.30 (3.67-8.02)	-1.52 (-1.66 to -1.41)
Hungary	43.29 (37.93-49.35)	30.76 (25.05-38.32)	0.32 (0.28-0.37)	0.16 (0.13-0.21)	-1.45 (-2.32 to -0.61)	1268.42 (1112.85-1450.53)	725.02 (590.13-907.97)	10.13 (8.93-11.56)	4.66 (3.75-5.82)	-1.88 (-2.72 to -1.06)
Iceland	0.44 (0.40-0.48)	0.75 (0.62-0.87)	0.15 (0.14-0.17)	0.13 (0.11-0.15)	-0.70 (-1.48 to 0.07)	14.41 (13.42-15.52)	17.01 (14.92-19.11)	5.55 (5.16-5.99)	3.79 (3.36-4.27)	-1.45 (-2.15 to -0.78)
India	1755.74 (1131.93-2495.49)	2611.57 (1738.58-4059.81)	0.29 (0.17-0.46)	0.24 (0.15-0.39)	-0.44 (-0.58 to -0.30)	99575.41 (57533.96-134279.23)	94736.65 (69016.87-131902.05)	11.73 (7.49-16.30)	7.75 (5.52-11.36)	-1.16 (-1.25 to -1.08)
Indonesia	185.04 (106.08-426.34)	267.71 (170.28-672.39)	0.14 (0.08-0.42)	0.12 (0.07-0.37)	-0.61 (-0.71 to -0.51)	10340.59 (5841.17-24421.73)	11946.70 (7868.41-24908.03)	6.00 (3.43-13.39)	4.61 (3.03-10.44)	-0.89 (-1.00 to -0.79)
Iran (Islamic Republic of)	470.57 (306.84-592.56)	428.63 (285.60-493.98)	1.40 (0.89-1.94)	0.61 (0.40-0.70)	-2.45 (-2.59 to -2.38)	28134.55 (17154.64-38911.20)	12800.80 (9989.32-14671.86)	50.93 (32.60-63.56)	16.26 (12.86-18.66)	-3.27 (-3.49 to -3.15)
Iraq	37.44 (20.83-57.26)	37.56 (19.83-79.91)	0.24 (0.13-0.49)	0.15 (0.08-0.38)	-1.80 (-1.88 to -1.75)	2475.61 (1290.59-3561.65)	1821.98 (992.54-3157.54)	11.13 (6.20-16.49)	5.20 (2.84-10.09)	-2.47 (-2.60 to -2.40)
Ireland	5.85 (5.37-6.34)	8.40 (7.20-9.47)	0.15 (0.14-0.16)	0.11 (0.10-0.12)	-1.14 (-1.83 to -0.47)	168.06 (158.37-180.04)	189.66 (171.64-208.93)	4.59 (4.34-4.90)	3.02 (2.74-3.33)	-1.45 (-2.18 to -0.73)
Israel	22.28 (19.14-28.99)	34.94 (29.87-39.32)	0.48 (0.41-0.61)	0.27 (0.23-0.30)	-1.78 (-2.16 to -1.43)	797.38 (705.79-1033.71)	795.58 (718.73-869.32)	16.23 (14.40-21.01)	7.18 (6.52-7.81)	-2.41 (-2.81 to -2.07)
Italy	170.60 (159.13-179.02)	137.91 (115.44-152.51)	0.21 (0.20-0.23)	0.09 (0.08-0.10)	-3.26 (-3.87 to -2.75)	4731.37 (4492.96-4967.85)	2779.45 (2503.88-3032.67)	7.16 (6.83-7.49)	2.78 (2.58-2.99)	-3.58 (-4.15 to -3.15)
Jamaica	4.37 (3.81-4.92)	2.11 (1.65-2.72)	0.20 (0.18-0.23)	0.07 (0.05-0.09)	-4.43 (-5.06 to -4.00)	230.25 (199.63-265.43)	78.11 (60.29-100.39)	9.67 (8.40-11.00)	2.81 (2.16-3.62)	-4.86 (-5.46 to -4.50)
Japan	384.90 (365.52-400.96)	1002.43 (785.83-1147.27)	0.29 (0.28-0.30)	0.29 (0.25-0.32)	-0.26 (-0.42 to -0.11)	15633.91 (15119.35-16189.56)	18489.96 (16064.33-20369.62)	14.12 (13.66-14.60)	10.72 (10.03-11.46)	-1.31 (-1.58 to -1.06)
Jordan	1.64 (0.85-6.70)	4.35 (1.91-14.18)	0.06 (0.03-0.29)	0.06 (0.02-0.20)	0.88 (0.39 to 1.36)	122.17 (66.97-443.72)	253.26 (124.39-686.32)	2.77 (1.49-10.88)	2.45 (1.20-6.89)	0.57 (0.07 to 1.06)
Kazakhstan	5.95 (4.61-7.38)	7.48 (6.09-9.04)	0.05 (0.03-0.06)	0.05 (0.04-0.06)	-0.23 (-0.43 to -0.02)	263.87 (217.10-310.46)	268.02 (220.16-315.99)	1.74 (1.42-2.06)	1.49 (1.23-1.74)	-0.97 (-1.28 to -0.67)
Kenya	19.33 (10.23-40.06)	32.91 (14.34-65.25)	0.14 (0.05-0.32)	0.12 (0.05-0.23)	-0.37 (-0.48 to -0.26)	1163.95 (747.73-2247.58)	1654.78 (819.90-3203.83)	5.22 (2.64-10.69)	4.05 (1.93-7.82)	-0.57 (-0.71 to -0.44)
Kiribati	0.13 (0.07-0.26)	0.18 (0.10-0.36)	0.30 (0.17-0.68)	0.25 (0.16-0.57)	-0.65 (-0.70 to -0.60)	6.57 (3.60-13.37)	8.31 (4.89-16.07)	9.82 (5.55-19.60)	8.09 (4.85-15.83)	-0.68 (-0.74 to -0.62)
Kuwait	0.92 (0.82-1.02)	3.95 (3.36-4.65)	0.07 (0.07-0.08)	0.14 (0.12-0.16)	3.62 (1.92 to 5.19)	68.46 (60.79-77.52)	206.86 (174.05-243.43)	4.17 (3.73-4.70)	6.51 (5.41-7.73)	3.11 (1.44 to 4.69)
Kyrgyzstan	3.07 (2.60-3.71)	2.41 (1.95-2.96)	0.09 (0.08-0.11)	0.05 (0.04-0.06)	-2.25 (-2.76 to -1.80)	137.85 (115.67-164.23)	105.35 (86.13-130.93)	3.48 (2.92-4.17)	1.76 (1.46-2.16)	-2.64 (-3.16 to -2.20)
Lao People's Democratic Republic	7.58 (2.79-18.98)	8.76 (4.79-20.04)	0.23 (0.11-0.54)	0.15 (0.09-0.36)	-1.43 (-1.53 to -1.36)	478.66 (153.71-1319.52)	479.37 (256.03-980.48)	9.96 (3.82-24.56)	6.65 (3.69-13.98)	-1.40 (-1.50 to -1.32)
Latvia	0.71 (0.63-0.81)	4.18 (3.54-4.81)	0.02 (0.02-0.03)	0.10 (0.09-0.12)	5.63 (3.33 to 7.62)	32.89 (28.46-38.74)	89.06 (76.70-101.80)	1.17 (1.02-1.36)	2.89 (2.51-3.30)	3.32 (1.42 to 5.11)
Lebanon	20.61 (12.77-31.21)	23.43 (17.49-38.10)	0.89 (0.55-1.34)	0.37 (0.28-0.59)	-3.06 (-3.25 to -2.98)	947.73 (528.68-1451.28)	617.44 (485.42-814.01)	31.97 (18.96-48.19)	11.26 (8.86-14.49)	-3.55 (-3.71 to -3.51)
Lesotho	1.43 (0.88-2.36)	1.90 (1.28-2.56)	0.14 (0.09-0.24)	0.14 (0.10-0.20)	0.49 (0.21 to 0.78)	62.34 (38.77-105.17)	87.02 (58.84-115.73)	4.93 (3.06-8.21)	5.40 (3.74-7.19)	0.80 (0.48 to 1.11)
Liberia	5.45 (3.36-9.86)	5.94 (2.59-10.70)	0.27 (0.11-0.53)	0.19 (0.07-0.36)	-1.25 (-1.37 to -1.15)	353.51 (202.42-710.97)	339.24 (172.73-574.71)	11.46 (6.85-20.21)	6.94 (3.10-12.33)	-1.51 (-1.69 to -1.35)
Libya	14.52 (8.53-27.37)	17.83 (8.05-31.21)	0.32 (0.20-0.64)	0.37 (0.17-0.64)	1.61 (1.22 to 1.97)	1145.65 (646.74-2165.29)	1003.58 (437.20-1781.92)	20.28 (11.95-37.85)	20.43 (8.75-36.65)	1.16 (0.75 to 1.56)
Lithuania	1.42 (1.22-1.64)	4.50 (3.83-5.18)	0.04 (0.03-0.04)	0.08 (0.07-0.09)	3.90 (1.99 to 5.66)	63.07 (55.24-72.16)	99.58 (87.33-113.49)	1.71 (1.51-1.95)	2.30 (2.04-2.58)	1.92 (0.27 to 3.52)
Luxembourg	1.34 (1.23-1.44)	2.31 (1.97-2.60)	0.27 (0.25-0.29)	0.21 (0.18-0.23)	-1.05 (-1.81 to -0.29)	35.50 (33.05-37.60)	45.55 (40.54-50.81)	8.29 (7.72-8.79)	5.06 (4.54-5.64)	-1.93 (-2.61 to -1.28)
Madagascar	37.89 (22.98-75.03)	58.23 (30.96-112.10)	0.42 (0.20-0.80)	0.31 (0.15-0.61)	-0.87 (-0.93 to -0.82)	2391.31 (1395.44-5242.16)	3453.94 (1961.40-6744.70)	18.04 (10.75-35.43)	12.80 (6.85-24.47)	-1.00 (-1.07 to -0.94)
Malawi	17.05 (10.39-31.65)	18.71 (9.07-33.13)	0.22 (0.10-0.43)	0.16 (0.07-0.30)	-1.06 (-1.22 to -0.91)	1164.53 (640.30-2318.88)	1045.55 (545.99-1827.17)	9.49 (5.69-17.02)	6.17 (3.08-10.65)	-1.47 (-1.65 to -1.32)
Malaysia	10.05 (6.73-30.29)	19.15 (11.46-64.87)	0.08 (0.05-0.30)	0.07 (0.04-0.26)	-0.37 (-0.57 to -0.16)	510.72 (367.27-1189.17)	757.20 (518.62-1870.73)	3.22 (2.26-8.39)	2.48 (1.66-6.63)	-0.55 (-0.84 to -0.27)
Maldives	0.85 (0.56-1.17)	0.75 (0.57-1.14)	0.52 (0.37-0.69)	0.19 (0.15-0.30)	-3.36 (-3.52 to -3.32)	55.09 (33.20-78.85)	33.70 (26.57-49.80)	22.06 (14.86-29.92)	7.48 (5.98-10.28)	-3.44 (-3.57 to -3.44)
Mali	14.44 (7.68-29.96)	27.38 (12.76-52.77)	0.23 (0.08-0.55)	0.18 (0.06-0.38)	-0.66 (-0.71 to -0.60)	879.11 (465.26-1796.78)	1667.08 (917.76-2937.56)	9.00 (4.50-19.24)	6.95 (3.08-13.92)	-0.69 (-0.76 to -0.62)
Malta	0.36 (0.33-0.39)	0.77 (0.66-0.87)	0.09 (0.08-0.10)	0.08 (0.07-0.10)	-0.57 (-1.33 to 0.19)	11.87 (10.90-12.90)	18.15 (16.19-20.21)	3.19 (2.93-3.48)	2.90 (2.55-3.27)	-0.51 (-1.14 to 0.13)
Marshall Islands	0.07 (0.04-0.13)	0.08 (0.05-0.17)	0.33 (0.20-0.69)	0.23 (0.14-0.50)	-1.20 (-1.29 to -1.14)	3.36 (2.10-5.84)	3.94 (2.27-7.49)	10.40 (6.53-19.46)	8.04 (4.72-15.81)	-0.85 (-0.99 to -0.73)
Mauritania	2.66 (1.47-5.54)	3.71 (1.76-6.89)	0.20 (0.09-0.46)	0.14 (0.06-0.28)	-1.19 (-1.25 to -1.14)	135.73 (85.64-267.92)	176.76 (101.28-300.06)	6.92 (3.84-14.05)	4.73 (2.40-8.52)	-1.27 (-1.40 to -1.16)
Mauritius	2.28 (2.10-2.47)	11.01 (9.78-11.99)	0.26 (0.24-0.28)	0.71 (0.63-0.77)	4.73 (3.94 to 5.31)	109.85 (101.74-119.25)	398.21 (351.08-433.75)	10.91 (10.11-11.82)	28.96 (25.61-31.57)	5.50 (4.46 to 6.25)
Mexico	83.45 (75.20-99.55)	100.75 (88.65-112.26)	0.15 (0.13-0.17)	0.09 (0.08-0.10)	-1.94 (-2.41 to -1.50)	4819.12 (4094.69-5870.85)	3758.61 (3349.29-4225.82)	5.59 (5.00-6.65)	3.11 (2.78-3.53)	-2.14 (-2.59 to -1.73)
Micronesia (Federated States of)	0.19 (0.12-0.36)	0.16 (0.10-0.33)	0.36 (0.22-0.80)	0.24 (0.15-0.55)	-1.33 (-1.45 to -1.24)	8.67 (5.43-15.75)	6.57 (4.01-12.52)	10.85 (6.76-19.90)	7.48 (4.69-15.03)	-1.20 (-1.26 to -1.15)
Monaco	0.12 (0.08-0.17)	0.14 (0.09-0.21)	0.18 (0.13-0.25)	0.15 (0.10-0.21)	-0.62 (-0.83 to -0.41)	2.51 (1.86-3.38)	2.79 (1.90-3.85)	5.54 (4.21-7.60)	4.46 (3.07-6.12)	-0.90 (-1.13 to -0.67)
Mongolia	20.14 (11.23-32.16)	34.25 (19.88-43.98)	1.73 (0.99-2.86)	1.59 (0.91-2.05)	-0.41 (-0.57 to -0.26)	801.24 (407.13-1219.51)	1230.35 (721.47-1613.71)	50.71 (26.29-79.60)	43.92 (25.60-56.54)	-0.52 (-0.65 to -0.38)
Montenegro	0.26 (0.12-1.36)	0.29 (0.13-1.71)	0.04 (0.02-0.24)	0.03 (0.02-0.20)	-1.02 (-1.27 to -0.78)	9.61 (5.38-40.61)	8.45 (4.88-38.19)	1.54 (0.85-6.81)	1.05 (0.60-4.82)	-1.41 (-1.62 to -1.23)
Morocco	71.78 (40.40-126.39)	131.02 (50.26-201.15)	0.33 (0.18-0.67)	0.43 (0.15-0.67)	1.61 (1.27 to 1.93)	4665.24 (2537.13-7926.86)	4558.95 (2226.46-6953.34)	15.60 (8.74-26.69)	13.46 (6.51-20.47)	0.19 (-0.20 to 0.57)
Mozambique	25.81 (14.22-47.17)	40.25 (18.01-70.27)	0.27 (0.11-0.60)	0.24 (0.09-0.46)	-0.04 (-0.21 to 0.14)	1573.13 (836.95-2789.01)	2156.89 (1087.08-3608.29)	10.78 (5.94-20.22)	8.59 (3.81-15.15)	-0.35 (-0.52 to -0.19)
Myanmar	70.05 (37.17-150.73)	75.38 (48.28-178.16)	0.22 (0.12-0.55)	0.15 (0.10-0.42)	-1.43 (-1.60 to -1.28)	4138.50 (1916.28-10101.62)	3636.27 (2377.29-7103.61)	10.14 (5.16-22.81)	6.76 (4.43-13.78)	-1.54 (-1.73 to -1.38)
Namibia	1.36 (0.97-1.99)	2.18 (1.50-3.03)	0.16 (0.11-0.23)	0.13 (0.09-0.19)	-0.66 (-0.78 to -0.54)	66.20 (46.77-97.82)	99.18 (67.19-140.65)	5.88 (4.21-8.48)	4.86 (3.36-6.76)	-0.62 (-0.73 to -0.52)
Nauru	0.02 (0.01-0.04)	0.02 (0.01-0.04)	0.31 (0.20-0.63)	0.37 (0.24-1.00)	0.57 (0.20 to 0.93)	0.94 (0.59-1.81)	0.90 (0.52-1.81)	10.68 (6.85-20.99)	10.30 (6.33-22.74)	-0.07 (-0.47 to 0.34)
Nepal	54.44 (31.04-84.73)	67.87 (34.14-116.67)	0.38 (0.17-0.67)	0.31 (0.15-0.58)	-0.65 (-0.79 to -0.50)	3424.03 (1746.07-5124.95)	2556.76 (1464.97-3967.16)	14.75 (8.37-23.03)	9.42 (5.15-15.02)	-1.40 (-1.43 to -1.38)
Netherlands	30.23 (27.83-32.66)	47.80 (41.31-53.33)	0.16 (0.15-0.17)	0.14 (0.12-0.15)	-0.87 (-1.80 to 0.06)	873.02 (819.36-937.56)	1004.24 (915.13-1106.04)	5.38 (5.07-5.74)	3.91 (3.61-4.26)	-1.37 (-2.19 to -0.56)
New Zealand	5.22 (4.80-5.63)	7.61 (6.67-8.48)	0.14 (0.13-0.15)	0.10 (0.09-0.11)	-1.27 (-2.14 to -0.41)	191.97 (177.71-205.58)	226.37 (206.88-249.31)	5.33 (4.94-5.71)	3.55 (3.26-3.89)	-1.58 (-2.44 to -0.74)
Nicaragua	4.13 (2.24-6.51)	2.31 (1.42-8.77)	0.14 (0.07-0.30)	0.05 (0.03-0.19)	-3.92 (-4.30 to -3.70)	278.67 (143.07-397.21)	102.47 (68.95-301.79)	6.13 (3.44-9.41)	1.76 (1.18-5.35)	-4.46 (-4.81 to -4.32)
Niger	14.68 (7.11-27.46)	30.57 (10.78-61.19)	0.28 (0.08-0.70)	0.23 (0.05-0.52)	-0.63 (-0.70 to -0.57)	954.57 (461.38-1825.10)	1835.09 (768.47-3526.14)	10.39 (4.50-20.95)	7.69 (2.46-15.66)	-0.94 (-1.04 to -0.85)
Nigeria	161.22 (92.49-296.33)	227.64 (153.30-332.36)	0.25 (0.09-0.52)	0.14 (0.07-0.23)	-2.05 (-2.27 to -1.88)	9447.10 (6711.94-19378.88)	15080.70 (10536.54-21577.96)	9.36 (5.30-16.75)	6.04 (4.07-8.84)	-1.49 (-1.68 to -1.31)
Niue	0.01 (0.00-0.01)	0.00 (0.00-0.01)	0.26 (0.17-0.61)	0.23 (0.14-0.52)	-1.18 (-1.48 to -0.89)	0.19 (0.12-0.38)	0.17 (0.10-0.35)	8.31 (5.42-16.73)	11.14 (7.04-23.27)	-0.53 (-1.06 to 0.00)
North Macedonia	2.65 (1.75-4.24)	3.43 (1.76-6.20)	0.15 (0.10-0.26)	0.12 (0.07-0.23)	-1.05 (-1.26 to -0.86)	89.39 (64.47-133.27)	89.81 (46.67-153.39)	4.72 (3.35-7.28)	3.18 (1.68-5.83)	-1.59 (-1.87 to -1.34)
Northern Mariana Islands	0.03 (0.02-0.06)	0.05 (0.03-0.11)	0.13 (0.08-0.30)	0.11 (0.07-0.28)	-0.54 (-0.67 to -0.41)	1.36 (0.83-2.57)	1.68 (1.05-3.40)	3.90 (2.39-7.66)	3.36 (2.06-6.99)	-0.46 (-0.55 to -0.38)
Norway	7.28 (6.82-7.64)	4.77 (4.24-5.20)	0.14 (0.13-0.15)	0.05 (0.05-0.05)	-4.24 (-5.77 to -2.91)	286.81 (273.55-300.52)	132.81 (121.41-148.29)	7.21 (6.89-7.52)	1.92 (1.77-2.11)	-5.13 (-6.48 to -4.06)
Oman	1.33 (0.68-3.84)	2.64 (0.95-5.07)	0.11 (0.05-0.39)	0.11 (0.04-0.24)	1.51 (0.37 to 2.62)	86.54 (46.14-226.40)	133.70 (51.07-241.29)	4.18 (2.22-12.07)	3.90 (1.49-7.22)	1.16 (0.01 to 2.29)
Pakistan	310.77 (190.35-457.71)	484.97 (311.47-747.24)	0.34 (0.18-0.55)	0.32 (0.18-0.56)	-0.21 (-0.36 to -0.05)	19706.09 (10808.83-28216.34)	26574.00 (16921.27-38115.28)	14.41 (8.92-20.63)	11.96 (7.86-18.26)	-0.30 (-0.41 to -0.19)
Palau	0.02 (0.01-0.04)	0.02 (0.01-0.05)	0.19 (0.11-0.42)	0.13 (0.06-0.30)	-1.12 (-1.20 to -1.05)	0.82 (0.45-1.60)	0.76 (0.38-1.58)	6.30 (3.58-12.73)	4.37 (2.21-9.17)	-1.05 (-1.13 to -0.98)
Palestine	4.17 (1.94-7.81)	3.85 (1.54-10.54)	0.23 (0.10-0.59)	0.13 (0.05-0.41)	-1.73 (-1.85 to -1.65)	293.36 (130.86-482.37)	212.16 (91.01-499.79)	10.15 (4.91-19.39)	4.66 (1.98-11.88)	-2.10 (-2.33 to -1.91)
Panama	3.16 (2.68-3.53)	2.57 (2.04-3.08)	0.19 (0.16-0.21)	0.06 (0.05-0.07)	-4.82 (-5.67 to -4.20)	132.40 (114.20-149.71)	88.67 (73.65-104.21)	6.27 (5.44-7.04)	2.08 (1.73-2.46)	-4.48 (-5.23 to -3.94)
Papua New Guinea	8.56 (5.20-13.80)	20.46 (13.24-35.65)	0.30 (0.18-0.58)	0.27 (0.17-0.55)	-0.39 (-0.45 to -0.34)	533.16 (313.01-851.90)	1243.25 (832.13-2019.84)	12.35 (7.61-19.88)	11.31 (7.43-19.45)	-0.29 (-0.35 to -0.23)
Paraguay	2.41 (1.62-6.51)	4.25 (2.58-12.43)	0.09 (0.05-0.27)	0.07 (0.04-0.22)	-0.25 (-0.38 to -0.12)	122.35 (87.00-253.74)	156.73 (102.90-384.23)	3.18 (2.24-7.27)	2.42 (1.58-6.14)	-0.74 (-0.89 to -0.59)
Peru	42.35 (29.15-57.23)	42.84 (30.81-62.50)	0.25 (0.19-0.32)	0.13 (0.09-0.18)	-2.04 (-2.25 to -1.88)	2504.10 (1458.25-3768.64)	1606.97 (1197.34-2183.81)	10.57 (6.89-14.85)	4.65 (3.45-6.29)	-2.38 (-2.58 to -2.24)
Philippines	51.50 (33.54-115.24)	69.90 (47.94-183.52)	0.11 (0.06-0.33)	0.08 (0.05-0.24)	-0.87 (-1.09 to -0.66)	3227.27 (2172.92-5818.76)	3530.66 (2583.73-7427.35)	4.93 (3.35-10.27)	3.28 (2.37-7.50)	-1.04 (-1.26 to -0.84)
Poland	69.01 (59.60-79.15)	77.24 (69.35-84.06)	0.17 (0.14-0.19)	0.12 (0.11-0.13)	-1.33 (-1.74 to -0.94)	2434.71 (2143.46-2770.45)	2111.87 (1911.59-2297.01)	6.04 (5.34-6.87)	3.95 (3.58-4.29)	-1.58 (-1.95 to -1.24)
Portugal	28.14 (26.25-30.11)	56.06 (47.71-63.05)	0.25 (0.23-0.26)	0.22 (0.19-0.24)	-0.48 (-1.16 to 0.19)	885.57 (833.48-941.43)	1021.59 (916.59-1117.23)	8.98 (8.47-9.56)	5.82 (5.35-6.28)	-1.65 (-2.24 to -1.08)
Puerto Rico	20.85 (19.19-22.59)	6.06 (5.04-7.15)	0.60 (0.55-0.65)	0.10 (0.08-0.12)	-6.64 (-7.30 to -6.44)	832.48 (772.61-898.66)	158.46 (132.47-185.01)	23.73 (22.03-25.57)	3.98 (3.33-4.67)	-6.72 (-7.42 to -6.51)
Qatar	0.28 (0.19-0.57)	1.29 (0.65-2.07)	0.17 (0.11-0.38)	0.13 (0.07-0.19)	-0.06 (-0.56 to 0.45)	18.62 (12.71-36.59)	68.65 (37.26-102.12)	5.34 (3.73-10.72)	3.75 (1.96-5.57)	-0.15 (-0.78 to 0.47)
Republic of Korea	42.27 (28.83-71.62)	39.43 (22.00-136.24)	0.13 (0.09-0.27)	0.06 (0.03-0.17)	-2.67 (-2.76 to -2.66)	2475.33 (1691.91-3462.39)	1245.74 (841.77-2906.39)	6.52 (4.49-9.50)	2.40 (1.67-4.75)	-3.11 (-3.22 to -3.10)
Republic of Moldova	0.08 (0.07-0.09)	0.32 (0.28-0.38)	0.00 (0.00-0.00)	0.01 (0.01-0.01)	4.88 (2.59 to 6.93)	17.26 (12.78-23.21)	22.22 (17.53-28.72)	0.39 (0.29-0.52)	0.54 (0.44-0.68)	1.63 (0.60 to 2.63)
Romania	119.66 (96.20-144.12)	170.10 (145.82-194.90)	0.48 (0.39-0.57)	0.49 (0.42-0.55)	-0.36 (-0.68 to -0.04)	3535.87 (2924.51-4195.83)	3948.61 (3383.73-4490.62)	14.19 (11.85-16.68)	13.92 (12.01-15.83)	-0.36 (-0.67 to -0.06)
Russian Federation	514.58 (465.14-599.95)	220.72 (204.07-238.34)	0.34 (0.31-0.39)	0.10 (0.10-0.11)	-4.53 (-5.11 to -4.17)	18577.18 (16746.94-21770.63)	6389.11 (5934.38-6897.28)	12.67 (11.52-14.59)	3.62 (3.38-3.89)	-4.81 (-5.42 to -4.43)
Rwanda	18.05 (10.50-38.60)	13.93 (6.15-29.60)	0.35 (0.17-0.75)	0.17 (0.07-0.37)	-3.05 (-3.37 to -2.82)	1150.13 (686.04-2621.66)	725.39 (355.63-1528.51)	14.89 (8.47-30.80)	6.17 (2.87-13.12)	-3.62 (-3.98 to -3.39)
Saint Kitts and Nevis	0.08 (0.07-0.11)	0.04 (0.03-0.05)	0.21 (0.18-0.28)	0.07 (0.06-0.09)	-4.22 (-4.97 to -3.66)	3.19 (2.78-4.48)	1.38 (1.14-1.70)	8.12 (7.10-11.40)	2.32 (1.90-2.81)	-4.95 (-5.66 to -4.48)
Saint Lucia	0.78 (0.70-0.86)	0.52 (0.43-0.62)	0.80 (0.72-0.89)	0.24 (0.20-0.29)	-5.16 (-5.93 to -4.67)	34.55 (30.26-38.94)	16.12 (13.19-19.49)	28.45 (25.20-31.93)	8.36 (6.78-10.22)	-5.07 (-5.76 to -4.64)
Saint Vincent and the Grenadines	0.08 (0.07-0.09)	0.08 (0.07-0.09)	0.09 (0.08-0.10)	0.06 (0.05-0.07)	-3.06 (-4.21 to -2.01)	4.61 (4.02-5.36)	2.81 (2.44-3.27)	4.30 (3.81-4.87)	2.45 (2.08-2.88)	-3.65 (-4.79 to -2.64)
Samoa	0.26 (0.17-0.50)	0.30 (0.20-0.64)	0.27 (0.18-0.61)	0.20 (0.13-0.47)	-1.00 (-1.07 to -0.94)	11.96 (8.14-20.44)	12.36 (8.35-23.27)	8.64 (5.80-15.51)	6.56 (4.40-12.94)	-0.81 (-0.87 to -0.76)
San Marino	0.04 (0.02-0.08)	0.04 (0.03-0.11)	0.10 (0.07-0.22)	0.05 (0.03-0.12)	-1.34 (-1.70 to -1.00)	0.88 (0.67-1.65)	0.91 (0.59-1.90)	3.20 (2.46-5.88)	1.61 (1.07-3.13)	-1.45 (-1.70 to -1.22)
Sao Tome and Principe	0.15 (0.08-0.30)	0.17 (0.06-0.32)	0.16 (0.06-0.37)	0.13 (0.05-0.24)	-0.70 (-0.83 to -0.57)	8.73 (5.34-17.62)	7.75 (3.30-15.46)	6.57 (3.75-12.34)	4.36 (1.85-8.40)	-1.25 (-1.43 to -1.07)
Saudi Arabia	14.46 (8.89-30.59)	18.01 (9.19-35.62)	0.14 (0.08-0.39)	0.08 (0.04-0.20)	-1.32 (-1.84 to -0.81)	952.37 (572.90-1680.67)	871.78 (464.94-1517.88)	5.65 (3.56-11.82)	2.62 (1.45-5.39)	-2.03 (-2.59 to -1.51)
Senegal	13.45 (7.37-24.52)	17.87 (7.15-31.77)	0.25 (0.09-0.49)	0.18 (0.06-0.33)	-1.00 (-1.13 to -0.88)	820.39 (535.36-1574.96)	904.41 (433.44-1527.52)	9.81 (5.09-17.60)	6.40 (2.74-11.21)	-1.24 (-1.47 to -1.03)
Serbia	12.81 (8.03-32.03)	14.80 (8.97-30.18)	0.14 (0.09-0.39)	0.09 (0.06-0.19)	-1.70 (-1.88 to -1.55)	368.82 (261.84-789.03)	337.04 (214.51-618.06)	3.76 (2.64-8.71)	2.43 (1.58-4.62)	-1.54 (-1.66 to -1.44)
Seychelles	0.07 (0.05-0.21)	0.08 (0.04-0.24)	0.12 (0.07-0.36)	0.08 (0.04-0.25)	-0.93 (-1.05 to -0.81)	2.89 (1.94-6.12)	3.10 (1.90-6.74)	4.26 (2.88-9.42)	2.86 (1.75-6.44)	-0.83 (-0.95 to -0.72)
Sierra Leone	9.89 (5.99-17.96)	12.38 (6.57-20.64)	0.27 (0.12-0.49)	0.20 (0.08-0.34)	-1.04 (-1.18 to -0.91)	644.32 (352.66-1346.10)	774.42 (456.65-1267.76)	11.59 (6.90-19.85)	8.24 (4.47-13.62)	-1.08 (-1.23 to -0.95)
Singapore	5.69 (5.34-6.05)	5.99 (5.28-6.63)	0.23 (0.21-0.24)	0.09 (0.08-0.10)	-2.71 (-3.24 to -2.26)	311.15 (289.09-335.15)	207.22 (187.16-227.83)	11.63 (10.81-12.49)	3.83 (3.44-4.27)	-3.20 (-3.66 to -2.85)
Slovakia	5.97 (3.75-12.32)	5.61 (3.48-11.40)	0.10 (0.06-0.23)	0.06 (0.04-0.13)	-1.37 (-1.67 to -1.09)	190.04 (129.40-325.97)	154.00 (99.90-267.81)	3.40 (2.31-6.14)	2.04 (1.32-3.61)	-1.47 (-1.73 to -1.23)
Slovenia	0.90 (0.80-1.02)	1.78 (1.49-2.07)	0.04 (0.03-0.04)	0.04 (0.03-0.04)	-0.06 (-0.33 to 0.21)	29.78 (26.04-34.08)	38.21 (32.76-44.40)	1.29 (1.13-1.48)	1.03 (0.88-1.21)	-0.81 (-1.04 to -0.59)
Solomon Islands	0.40 (0.24-0.67)	0.76 (0.49-1.45)	0.26 (0.14-0.54)	0.22 (0.13-0.51)	-0.54 (-0.61 to -0.48)	20.90 (12.81-31.79)	33.63 (22.54-58.79)	7.65 (4.64-12.89)	6.31 (4.18-11.93)	-0.57 (-0.65 to -0.49)
Somalia	19.67 (8.50-36.69)	34.20 (9.37-73.40)	0.36 (0.11-0.75)	0.27 (0.06-0.58)	-0.91 (-1.02 to -0.80)	1328.36 (604.36-2411.90)	2163.18 (667.22-4512.51)	15.22 (5.96-29.72)	10.58 (2.79-22.97)	-1.09 (-1.23 to -0.96)
South Africa	29.39 (23.78-37.48)	46.42 (34.93-54.51)	0.11 (0.08-0.14)	0.09 (0.07-0.11)	-0.22 (-0.45 to 0.00)	1545.05 (1219.88-1880.59)	1931.64 (1491.04-2297.19)	4.50 (3.66-5.65)	3.58 (2.77-4.23)	-0.52 (-0.76 to -0.29)
South Sudan	15.06 (7.73-29.26)	16.92 (8.78-30.28)	0.32 (0.14-0.68)	0.24 (0.09-0.44)	-1.11 (-1.45 to -0.78)	973.53 (439.98-1977.29)	1105.76 (627.72-2079.55)	13.88 (7.57-26.60)	10.34 (5.26-18.60)	-0.98 (-1.44 to -0.54)
Spain	131.49 (121.13-139.72)	240.60 (200.21-270.13)	0.27 (0.25-0.29)	0.22 (0.19-0.24)	-0.76 (-1.46 to -0.07)	3742.61 (3525.57-3948.69)	4291.57 (3844.77-4655.45)	9.18 (8.66-9.70)	6.00 (5.52-6.41)	-1.56 (-2.16 to -0.99)
Sri Lanka	54.99 (39.48-91.87)	101.29 (63.11-147.64)	0.42 (0.32-0.70)	0.42 (0.27-0.60)	0.93 (0.49 to 1.36)	2711.45 (1852.63-4475.51)	3523.42 (2180.30-5135.34)	17.23 (12.16-28.77)	15.14 (9.48-21.88)	0.37 (-0.01 to 0.75)
Sudan	71.78 (36.53-131.77)	123.99 (59.59-183.20)	0.37 (0.20-0.70)	0.42 (0.18-0.61)	1.06 (0.66 to 1.44)	5213.47 (2386.85-10407.31)	7551.16 (3740.14-11346.37)	18.24 (9.41-32.75)	17.35 (8.60-25.58)	0.61 (0.15 to 1.06)
Suriname	2.45 (1.50-2.96)	1.88 (1.40-2.77)	0.74 (0.49-0.90)	0.32 (0.24-0.47)	-3.15 (-3.49 to -2.91)	142.54 (78.11-178.25)	78.75 (58.49-109.37)	36.76 (21.37-45.17)	14.26 (10.62-19.62)	-3.62 (-3.99 to -3.39)
Sweden	17.45 (16.03-18.57)	25.84 (21.97-28.92)	0.14 (0.13-0.15)	0.12 (0.11-0.14)	-0.65 (-1.15 to -0.16)	577.94 (541.46-616.93)	603.82 (539.78-678.23)	6.08 (5.70-6.46)	4.14 (3.73-4.63)	-1.33 (-1.77 to -0.91)
Switzerland	35.18 (29.64-42.71)	37.40 (30.50-42.49)	0.36 (0.31-0.44)	0.19 (0.16-0.21)	-2.31 (-2.76 to -1.91)	926.74 (810.96-1136.39)	714.97 (633.62-793.84)	12.09 (10.29-14.95)	5.12 (4.64-5.63)	-3.00 (-3.43 to -2.66)
Syrian Arab Republic	10.19 (5.38-38.09)	6.17 (2.73-33.04)	0.09 (0.05-0.43)	0.06 (0.03-0.29)	-1.92 (-2.28 to -1.60)	731.51 (373.18-2389.95)	283.90 (132.91-1389.63)	4.54 (2.50-16.61)	2.32 (1.05-11.57)	-2.23 (-2.77 to -1.74)
Taiwan (Province of China)	12.60 (11.90-13.30)	76.80 (65.75-84.87)	0.10 (0.09-0.10)	0.18 (0.16-0.20)	5.40 (3.86 to 6.67)	405.08 (382.30-431.61)	1514.76 (1353.04-1648.99)	2.40 (2.28-2.55)	4.19 (3.77-4.54)	4.76 (3.37 to 5.94)
Tajikistan	41.50 (25.21-54.30)	53.18 (34.31-72.52)	1.21 (0.74-1.66)	0.81 (0.53-1.09)	-1.65 (-1.96 to -1.36)	1915.90 (1192.77-2736.03)	2491.46 (1593.07-3452.28)	39.71 (24.24-53.52)	27.43 (17.75-37.43)	-1.54 (-1.71 to -1.40)
Thailand	39.79 (25.36-123.06)	62.39 (34.54-281.83)	0.09 (0.06-0.38)	0.07 (0.04-0.28)	-1.16 (-1.36 to -0.97)	2104.58 (1431.38-4590.34)	2148.57 (1424.85-6094.36)	4.14 (2.75-10.59)	3.09 (2.13-7.50)	-1.20 (-1.43 to -0.99)
Timor-Leste	1.11 (0.53-2.54)	1.63 (0.96-3.71)	0.19 (0.09-0.49)	0.15 (0.08-0.43)	-0.60 (-0.81 to -0.39)	75.83 (33.07-193.51)	87.79 (51.93-174.00)	8.01 (4.14-17.11)	6.29 (3.77-13.06)	-0.75 (-1.01 to -0.50)
Togo	4.90 (2.83-9.38)	8.78 (4.03-14.62)	0.22 (0.09-0.45)	0.18 (0.07-0.31)	-0.71 (-0.85 to -0.57)	304.69 (194.91-569.82)	459.61 (236.88-734.42)	8.38 (4.43-15.55)	6.36 (3.03-10.38)	-0.82 (-0.98 to -0.66)
Tokelau	0.00 (0.00-0.01)	0.00 (0.00-0.01)	0.29 (0.18-0.61)	0.29 (0.18-0.73)	-1.04 (-1.38 to -0.70)	0.13 (0.08-0.25)	0.16 (0.10-0.37)	9.27 (5.82-17.72)	13.26 (8.10-31.56)	-0.75 (-1.47 to -0.05)
Tonga	0.12 (0.08-0.23)	0.12 (0.08-0.28)	0.20 (0.13-0.45)	0.14 (0.09-0.34)	-1.04 (-1.11 to -0.97)	5.13 (3.72-9.32)	4.37 (2.88-9.01)	6.11 (4.36-11.58)	4.46 (2.97-9.33)	-0.95 (-1.03 to -0.88)
Trinidad and Tobago	4.56 (4.18-4.99)	3.01 (2.33-3.86)	0.47 (0.44-0.52)	0.18 (0.14-0.24)	-4.12 (-4.84 to -3.57)	233.42 (209.35-259.56)	110.36 (84.94-141.81)	20.94 (18.88-23.27)	7.72 (5.91-9.91)	-4.29 (-5.04 to -3.73)
Tunisia	15.24 (9.94-28.41)	39.60 (12.16-66.67)	0.25 (0.16-0.54)	0.36 (0.11-0.60)	1.76 (1.42 to 2.07)	901.16 (574.29-1529.30)	1063.53 (438.06-1720.93)	10.56 (6.84-18.90)	9.23 (3.88-14.80)	0.17 (-0.14 to 0.47)
Turkmenistan	4.18 (3.22-5.27)	9.49 (7.09-12.41)	0.18 (0.13-0.24)	0.23 (0.17-0.31)	0.34 (0.06 to 0.62)	196.45 (162.98-245.09)	379.66 (289.51-499.33)	6.31 (5.00-7.84)	7.85 (5.96-10.27)	0.27 (-0.06 to 0.59)
Tuvalu	0.03 (0.01-0.05)	0.02 (0.01-0.05)	0.37 (0.22-0.77)	0.23 (0.15-0.52)	-1.60 (-1.64 to -1.58)	1.20 (0.69-2.28)	0.83 (0.54-1.59)	12.52 (7.35-23.75)	7.30 (4.76-14.38)	-1.72 (-1.78 to -1.70)
T眉rkiye	537.60 (331.28-723.57)	407.93 (312.94-561.59)	1.20 (0.79-1.65)	0.50 (0.39-0.69)	-2.53 (-2.72 to -2.41)	31948.71 (16439.44-49529.92)	12652.38 (9855.73-15875.26)	53.91 (30.72-77.55)	16.56 (12.93-20.56)	-3.52 (-3.69 to -3.47)
Uganda	37.41 (20.15-67.59)	40.67 (22.16-72.11)	0.28 (0.10-0.61)	0.15 (0.07-0.28)	-2.36 (-2.52 to -2.26)	2517.99 (1508.95-4482.50)	2530.95 (1529.46-4433.19)	11.72 (5.79-22.80)	5.98 (3.20-10.36)	-2.51 (-2.70 to -2.38)
Ukraine	41.01 (37.01-45.72)	41.72 (30.93-53.08)	0.07 (0.06-0.07)	0.07 (0.05-0.09)	0.00 (-0.34 to 0.34)	1697.16 (1533.50-1901.38)	1546.73 (1172.39-1956.09)	2.99 (2.69-3.39)	3.05 (2.37-3.83)	0.02 (-0.31 to 0.35)
United Arab Emirates	6.50 (3.44-9.60)	9.66 (5.42-12.45)	0.73 (0.38-1.09)	0.38 (0.20-0.53)	0.25 (-0.60 to 1.10)	418.41 (231.76-631.75)	433.66 (265.84-540.84)	26.79 (14.50-38.89)	10.31 (5.63-13.04)	-1.56 (-2.05 to -1.09)
United Kingdom	106.32 (95.89-132.25)	118.93 (106.70-125.68)	0.14 (0.13-0.18)	0.10 (0.10-0.11)	-0.92 (-1.02 to -0.84)	3645.94 (3233.60-4483.22)	3037.04 (2871.89-3181.12)	6.44 (5.57-7.93)	3.73 (3.54-3.92)	-1.53 (-1.66 to -1.42)
United Republic of Tanzania	46.97 (27.52-88.89)	61.98 (31.43-113.13)	0.26 (0.11-0.52)	0.16 (0.07-0.31)	-1.62 (-1.69 to -1.58)	2891.86 (1921.46-5623.60)	3514.28 (2011.80-6433.38)	10.23 (5.60-18.80)	6.27 (3.28-11.36)	-1.57 (-1.66 to -1.49)
United States Virgin Islands	0.37 (0.22-0.47)	0.20 (0.14-0.36)	0.42 (0.24-0.53)	0.16 (0.11-0.26)	-3.14 (-3.53 to -2.85)	17.57 (10.18-22.30)	6.06 (4.33-8.63)	16.97 (9.78-21.31)	6.40 (4.53-8.82)	-3.04 (-3.44 to -2.73)
United States of America	971.21 (855.47-1070.22)	1785.10 (1535.37-1944.86)	0.32 (0.28-0.35)	0.31 (0.27-0.33)	-0.10 (-0.22 to 0.01)	27123.39 (24675.14-29590.10)	36197.64 (33003.84-38647.83)	10.00 (9.20-10.94)	8.08 (7.49-8.60)	-0.81 (-0.95 to -0.69)
Uruguay	7.77 (6.80-8.58)	7.93 (7.08-8.69)	0.23 (0.20-0.25)	0.16 (0.14-0.17)	-1.41 (-1.53 to -1.31)	305.38 (273.37-337.12)	218.20 (200.03-238.37)	9.71 (8.69-10.74)	5.44 (4.97-5.99)	-2.12 (-2.26 to -2.04)
Uzbekistan	68.39 (54.36-84.57)	96.84 (77.07-119.02)	0.46 (0.34-0.61)	0.37 (0.30-0.46)	-0.40 (-0.65 to -0.16)	3241.06 (2715.77-3826.95)	3874.23 (3132.71-4698.68)	17.14 (14.13-20.56)	12.20 (9.83-14.82)	-0.93 (-1.18 to -0.70)
Vanuatu	0.23 (0.14-0.42)	0.44 (0.29-0.88)	0.28 (0.17-0.57)	0.22 (0.14-0.52)	-0.89 (-1.02 to -0.77)	12.68 (7.72-21.39)	21.52 (14.19-41.20)	9.35 (5.88-16.81)	7.80 (5.12-15.18)	-0.80 (-0.93 to -0.66)
Venezuela (Bolivarian Republic of)	13.93 (12.07-15.75)	12.03 (9.21-15.33)	0.11 (0.09-0.12)	0.04 (0.03-0.06)	-4.16 (-4.87 to -3.63)	758.81 (656.84-866.12)	491.58 (391.39-609.33)	4.25 (3.69-4.81)	1.83 (1.46-2.27)	-3.71 (-4.34 to -3.22)
Viet Nam	69.85 (38.39-193.89)	105.57 (52.95-331.83)	0.15 (0.07-0.50)	0.12 (0.06-0.40)	-0.82 (-0.87 to -0.77)	3267.83 (2110.49-6753.55)	3746.81 (2123.06-8856.42)	5.39 (3.27-12.30)	3.80 (2.13-9.56)	-1.08 (-1.11 to -1.06)
Yemen	43.79 (21.44-72.64)	106.18 (49.25-160.25)	0.40 (0.16-0.81)	0.55 (0.21-0.90)	1.61 (1.23 to 1.96)	3171.40 (1562.85-5312.94)	5974.80 (2916.76-8720.97)	16.75 (8.15-27.97)	19.30 (9.07-28.92)	1.04 (0.66 to 1.41)
Zambia	12.22 (7.30-25.48)	25.73 (9.48-51.66)	0.24 (0.12-0.49)	0.24 (0.08-0.49)	0.42 (0.21 to 0.63)	771.32 (449.83-1776.95)	1342.55 (566.65-2580.89)	9.20 (5.51-18.24)	8.64 (3.22-17.19)	0.09 (-0.10 to 0.27)
Zimbabwe	8.26 (4.13-14.06)	18.38 (11.85-26.91)	0.15 (0.08-0.25)	0.18 (0.12-0.26)	0.94 (0.59 to 1.28)	401.51 (206.83-677.90)	955.43 (595.20-1431.59)	5.22 (2.65-8.94)	7.16 (4.65-10.44)	1.45 (1.02 to 1.86)
EAPC, Estimated Annual Percent Change; DALYs, disability-adjusted life-years
